# Supplementary material for: Caveolin-1 promotes glioma progression and maintains its mitochondrial inhibition resistance
Source: Discov Oncol. 2023 Aug 29;14:161. doi: 10.1007/s12672-023-00765-5 (PMC10465474; doi:10.1007/s12672-023-00765-5)
Supplement: Supplementary file 1 — Supplementary Table 1The DEGs in CAV-1-up and low-expressed groups in glioma patients from TCGA database. (XLSX 3129 KB) [file 12672_2023_765_MOESM1_ESM.xlsx]

## Sheet: Sheet 1
gene_name	log2FoldChange	pvalue	padj
TSPAN6	0.367909	1.66973e-13	6.9613e-13
TNMD	1.06989	1.63359e-17	8.97925e-17
DPM1	0.297246	1.90611e-25	1.82755e-24
SCYL3	-0.0569923	0.00397038	0.00679399
C1orf112	0.477818	5.94994e-24	5.12891e-23
FGR	0.688375	3.22825e-26	3.28333e-25
CFH	1.59001	8.3016e-57	7.66309e-55
FUCA2	0.906801	2.05045e-36	4.39955e-35
GCLC	-0.517099	2.96564e-22	2.30581e-21
NFYA	-0.218593	1.0593e-09	3.32738e-09
STPG1	0.0689436	0.493867	0.566162
NIPAL3	-0.301781	0.000144843	0.00029277
LAS1L	-0.253716	3.79598e-14	1.65633e-13
ENPP4	-0.0920204	0.1916	0.246956
SEMA3F	1.49568	5.24295e-56	4.65164e-54
CFTR	-0.677333	2.61405e-14	1.15536e-13
ANKIB1	-0.0348358	0.44747	0.520051
CYP51A1	-0.211701	0.000802382	0.00149643
KRIT1	0.0959471	0.0112234	0.018055
RAD52	-0.137992	0.00188067	0.00334987
MYH16	-0.254859	0.000397933	0.000767849
BAD	-0.0178529	0.684516	0.741202
LAP3	0.660837	1.6469e-37	3.84764e-36
CD99	0.686811	8.45258e-16	4.1306e-15
HS3ST1	0.778647	2.39585e-15	1.13427e-14
AOC1	0.62112	1.72524e-08	4.91817e-08
WNT16	0.670474	7.16104e-05	0.000149072
HECW1	-1.29468	3.44931e-31	5.04886e-30
MAD1L1	0.00542433	0.874631	0.901135
LASP1	-0.0786144	0.0074332	0.0122657
SNX11	0.180583	1.53638e-08	4.39537e-08
TMEM176A	0.788486	2.53885e-13	1.04406e-12
M6PR	0.376351	4.23782e-25	3.97531e-24
KLHL13	0.177158	0.00101695	0.00187476
CYP26B1	-0.873942	2.20687e-12	8.4446e-12
ICA1	-0.304759	2.172e-07	5.67526e-07
DBNDD1	0.420156	7.43454e-07	1.85607e-06
ALS2	-0.169671	2.05028e-10	6.79487e-10
CASP10	0.617103	3.15427e-34	5.7475e-33
CFLAR	0.321465	5.7209e-24	4.93245e-23
TFPI	1.00011	6.56667e-18	3.71683e-17
NDUFAF7	0.133471	3.84504e-07	9.83475e-07
RBM5	-0.229795	4.02232e-11	1.40495e-10
MTMR7	-1.08144	2.83931e-36	6.02659e-35
SLC7A2	-0.237436	0.0160345	0.0251767
ARF5	0.186834	9.91945e-07	2.44634e-06
SARM1	-0.355918	1.63085e-18	9.67646e-18
POLDIP2	-0.00739877	0.722202	0.774068
PLXND1	0.808516	5.01411e-50	3.0769e-48
AK2	0.77444	1.96181e-56	1.78434e-54
CD38	-0.850675	2.86921e-18	1.66842e-17
FKBP4	-0.105941	0.00167637	0.00300697
KDM1A	0.197628	1.5052e-05	3.34442e-05
RBM6	-0.362882	3.76962e-15	1.76519e-14
CAMKK1	-1.24604	2.16947e-33	3.73206e-32
RECQL	0.451717	2.70974e-18	1.58013e-17
VPS50	-0.152757	4.81887e-07	1.22261e-06
HSPB6	0.853172	9.41442e-14	4.00044e-13
ARHGAP33	-0.362378	8.36013e-14	3.55906e-13
NDUFAB1	0.109255	0.00586646	0.00981741
PDK4	-0.366331	0.000101852	0.000209076
SLC22A16	0.761414	4.74504e-14	2.05576e-13
ZMYND10	1.11202	6.28919e-21	4.44972e-20
ABCB5	1.97505	9.44896e-28	1.07427e-26
ARX	0.0498325	0.684913	0.741577
SLC25A13	0.28792	6.56004e-13	2.61274e-12
ST7	0.0768839	0.037483	0.0554979
CDC27	0.0142207	0.528896	0.599391
SLC4A1	0.507168	2.28202e-05	4.98641e-05
CALCR	0.809602	2.56847e-13	1.05544e-12
HCCS	0.33746	1.37509e-18	8.21628e-18
DVL2	-0.0834793	0.00702095	0.0116217
PRSS22	0.32629	0.0538809	0.0776258
UPF1	-0.0988731	0.000297575	0.000582279
SKAP2	0.717303	4.78755e-15	2.22243e-14
SLC25A5	0.158826	0.000353125	0.000685166
MCUB	1.77482	1.73264e-59	1.85607e-57
HOXA11	0.791331	0.00127606	0.00232525
POLR2J	0.295892	9.95782e-10	3.13603e-09
DHX33	-0.15433	1.00463e-07	2.69498e-07
MEOX1	2.113	2.82111e-34	5.15126e-33
THSD7A	-0.508634	7.20381e-11	2.46753e-10
LIG3	0.017899	0.557075	0.626181
RPAP3	0.19904	3.93854e-12	1.48058e-11
ACSM3	0.437842	8.50154e-17	4.45082e-16
REXO5	0.031441	0.59501	0.66169
CIAPIN1	0.166991	3.82812e-08	1.0645e-07
SPPL2B	-0.0264462	0.598971	0.665362
FAM214B	0.162834	1.97811e-06	4.75458e-06
COPZ2	0.756974	5.435e-21	3.8611e-20
PRKAR2B	-0.465073	9.11868e-11	3.09824e-10
MSL3	0.120811	1.99609e-05	4.38306e-05
CREBBP	-0.366421	2.42661e-18	1.42038e-17
TSPOAP1	-1.16806	2.2761e-47	1.14028e-45
MPO	-0.0182757	0.883781	0.908318
PON1	-1.54642	7.40794e-45	3.05798e-43
GCFC2	0.0418008	0.221946	0.281348
WDR54	0.31299	1.36827e-13	5.74883e-13
CROT	0.788518	7.57658e-43	2.68116e-41
ABCB4	0.844756	1.44746e-38	3.63835e-37
KMT2E	-0.171111	1.02452e-05	2.31226e-05
RHBDD2	0.121077	0.010315	0.0166741
SOX8	-0.897253	2.11006e-19	1.33838e-18
IBTK	-0.1595	2.76593e-07	7.1646e-07
ZNF195	-0.191819	9.74848e-08	2.61719e-07
MYCBP2	-0.763176	1.19856e-36	2.61567e-35
FBXL3	-0.0206336	0.476052	0.548537
ITGAL	0.776265	4.01435e-18	2.30985e-17
PDK2	-0.315011	5.03967e-18	2.87692e-17
ITGA3	1.61857	3.90426e-74	9.41034e-72
ZFX	-0.0964226	0.00546588	0.00918637
LAMP2	0.264307	2.78225e-10	9.1376e-10
ITGA2B	-0.293951	6.34216e-05	0.00013281
ASB4	-0.59862	4.21518e-09	1.2613e-08
GDE1	0.0441578	0.137848	0.183564
REX1BD	0.0152921	0.776369	0.820482
CRLF1	-1.08613	1.66689e-13	6.9503e-13
OSBPL7	-0.216943	3.51405e-08	9.79362e-08
TMEM98	-0.00653493	0.919511	0.937004
YBX2	0.0140374	0.893049	0.915934
KRT33A	-1.12227	5.85478e-10	1.87738e-09
MAP3K14	0.490843	5.01691e-28	5.84476e-27
ABCC8	-1.498	1.77449e-37	4.13238e-36
CACNG3	-2.1234	1.05405e-35	2.14493e-34
TMEM132A	-0.0661573	0.223707	0.283316
AP2B1	-0.318057	1.29516e-20	8.9547e-20
TAC1	0.0480582	0.776275	0.820411
ZNF263	-0.0484498	0.0606989	0.0866742
CX3CL1	-0.264183	4.7618e-06	1.10903e-05
SPATA20	0.00622802	0.922159	0.938998
CACNA1G	-0.0941048	0.39357	0.466237
TNFRSF12A	2.24526	7.08432e-75	1.81866e-72
DLX6	0.254925	0.0896366	0.123877
MAP3K9	-1.22964	1.5207e-30	2.12276e-29
RALA	0.13604	2.91939e-08	8.17887e-08
BAIAP2L1	0.479125	1.14754e-10	3.87198e-10
KDM7A	-0.291477	1.32003e-08	3.79721e-08
ETV1	-0.584657	2.57546e-13	1.05811e-12
AGK	0.0775068	0.00629326	0.0104827
ALDH3B1	0.708896	1.53621e-29	2.00386e-28
TTC22	-0.569149	8.53651e-06	1.94229e-05
PHTF2	0.226025	9.5893e-10	3.02502e-09
CCL26	1.47755	8.03455e-35	1.52218e-33
FARP2	-0.0736221	0.0618607	0.0882026
USH1C	-1.53699	4.59729e-27	4.94185e-26
GGCT	0.129242	0.000882796	0.00163879
DBF4	0.640718	4.23509e-24	3.68658e-23
TBXA2R	0.773083	3.08948e-28	3.66022e-27
IFRD1	0.417804	5.0686e-28	5.9018e-27
LGALS14	0.730271	0.0159034	0.0249836
COX10	-0.0680982	0.00589722	0.00986523
GTF2IRD1	0.0661604	0.0419265	0.0615769
PAF1	-0.0121935	0.724086	0.775666
VPS41	-0.112852	1.27809e-05	2.85913e-05
ARHGAP44	-1.41163	1.35709e-44	5.49743e-43
ELAC2	0.00850335	0.674167	0.732518
SCIN	1.15031	9.45413e-25	8.64784e-24
ARSD	0.944313	2.03796e-30	2.82211e-29
PNPLA4	0.572059	5.31327e-09	1.57704e-08
MYH13	-0.382353	0.0301826	0.0453733
ADIPOR2	-0.364055	2.11057e-12	8.09324e-12
CDKL3	-0.117271	0.000298471	0.00058398
UPP2	-0.691461	1.17382e-16	6.08292e-16
PRSS21	0.974716	3.67276e-13	1.49128e-12
MARK4	-0.0905492	0.00839007	0.0137365
PROM1	0.769188	2.77369e-16	1.40024e-15
CCDC124	-0.0664289	0.0798514	0.111505
CEACAM21	0.682338	1.15437e-17	6.41015e-17
PAFAH1B1	-0.371521	2.56534e-32	4.04129e-31
NOS2	0.782575	1.84607e-09	5.69439e-09
DNAH9	0.944065	6.12324e-20	4.04041e-19
KIAA0100	-0.0422089	0.133971	0.178873
SLC13A2	-0.981897	2.37417e-05	5.17772e-05
GAS7	-0.219714	0.00886699	0.0144687
TRAPPC6A	-0.166651	0.000386837	0.000747536
MATK	-1.501	2.999e-47	1.48869e-45
CEACAM7	-0.910879	0.00950524	0.015444
CD79B	1.15912	5.62879e-31	8.10504e-30
SCN4A	0.671218	9.89318e-08	2.65472e-07
ST7L	0.298055	3.40914e-23	2.81184e-22
TKTL1	1.00184	2.2811e-15	1.08112e-14
PAX6	-0.35662	5.42214e-10	1.74226e-09
RPUSD1	-0.00966352	0.77499	0.819372
RHBDF1	0.487927	9.31703e-11	3.1634e-10
LUC7L	-0.331092	2.66505e-11	9.42324e-11
CACNA2D2	-0.882878	1.0997e-24	1.00169e-23
BAIAP3	-0.272128	0.00534439	0.00899614
TSR3	-0.219608	2.36538e-09	7.23455e-09
PIGQ	-0.0862286	0.0135581	0.0215339
CRAMP1	-0.30869	3.60104e-17	1.93691e-16
TEAD3	1.41764	2.87905e-48	1.54972e-46
SELE	1.18743	2.75505e-12	1.04821e-11
DNAJC11	-0.0685008	0.0359163	0.0533659
FMO3	0.398633	2.60579e-06	6.20349e-06
MYLIP	-0.0746316	0.146113	0.193472
NOX1	-0.0848242	0.0388993	0.0574498
E2F2	0.73774	6.67526e-10	2.13118e-09
PSMB1	0.187908	8.18185e-06	1.86414e-05
SYN1	-1.4276	3.56962e-35	6.95099e-34
JARID2	-0.326008	3.29544e-14	1.4449e-13
CDKL5	-1.0414	1.06015e-31	1.60371e-30
CAMK1G	-1.60652	4.21944e-25	3.95978e-24
CDK11A	0.22599	6.02494e-06	1.3895e-05
NADK	0.382024	3.78772e-24	3.30978e-23
TFAP2B	1.663	7.31978e-11	2.50587e-10
TFAP2D	-1.553	1.02731e-07	2.75395e-07
DLEC1	0.357358	0.000699932	0.00131514
CYTH3	0.0276823	0.354229	0.4255
ADAM22	-0.753014	7.97043e-31	1.13562e-29
SYPL1	0.35523	2.5638e-13	1.05362e-12
CYB561	0.322396	1.95105e-05	4.28763e-05
SPAG9	-0.415389	6.13191e-26	6.12415e-25
CELSR3	-0.948573	9.29645e-26	9.13743e-25
AASS	0.0110666	0.849117	0.880598
PLEKHG6	1.34946	9.75042e-37	2.14732e-35
SS18L2	0.0347209	0.347463	0.418416
MPND	-0.229953	1.56584e-09	4.8514e-09
MGST1	0.520615	1.83332e-09	5.65708e-09
CRY1	0.220041	6.6243e-10	2.11522e-09
PGLYRP1	0.541701	3.3428e-07	8.59423e-07
NFIX	-0.302485	2.80923e-11	9.91688e-11
ST3GAL1	0.353014	5.7877e-11	1.99745e-10
MMP25	0.706303	6.20726e-16	3.06094e-15
IL32	1.12742	5.13331e-30	6.91641e-29
PKD1	-0.121567	0.0117275	0.0188102
MAPK8IP2	-1.13845	2.18313e-51	1.45046e-49
MED24	-0.128232	5.41642e-06	1.25483e-05
RHOBTB2	-0.540584	9.991e-28	1.13293e-26
HEATR5B	-0.243551	2.27815e-12	8.71044e-12
SEC62	-0.218576	2.58716e-14	1.14383e-13
RPS20	0.0186633	0.688405	0.744494
CSDE1	0.209083	1.16705e-10	3.93538e-10
UBE3C	0.221857	2.58553e-12	9.84666e-12
REV3L	-0.234234	3.69613e-05	7.91025e-05
TENM1	-0.0368644	0.717855	0.770227
PAX7	-1.32594	3.62326e-15	1.69904e-14
MASP2	-0.142601	0.0141735	0.0224407
IYD	0.363971	0.0277045	0.0419254
FAM76A	0.200073	6.34136e-07	1.5924e-06
TRAF3IP3	0.769598	1.49814e-24	1.34988e-23
POMT2	-0.131611	4.32676e-05	9.19728e-05
VTA1	-0.0844758	0.00347067	0.00597923
MLXIPL	0.0430186	0.622436	0.686751
BAZ1B	0.051201	0.100827	0.138045
RANBP9	0.23155	5.48389e-17	2.91174e-16
ETV7	0.845433	4.26216e-13	1.72253e-12
SPRTN	0.0406544	0.114548	0.155007
EEF1AKNMT	0.0029813	0.892683	0.91571
DYRK4	0.195332	9.29276e-07	2.29921e-06
ZNF207	0.141098	4.4883e-11	1.56217e-10
UQCRC1	-0.0208525	0.555984	0.625165
STARD3NL	0.377268	8.40872e-23	6.77083e-22
CD9	0.431458	1.1652e-12	4.55344e-12
HHATL	-0.702263	4.73093e-10	1.52762e-09
NCAPD2	0.397854	1.25234e-16	6.47356e-16
IFFO1	0.247891	1.76199e-11	6.31507e-11
GIPR	-0.30114	0.00293687	0.00510993
PHF7	-0.133653	0.00151523	0.00273442
SEMA3G	-0.384574	1.58171e-05	3.50598e-05
NISCH	-0.378257	2.27521e-29	2.9343e-28
STAB1	1.11396	9.31746e-41	2.83278e-39
FUZ	0.0506502	0.190625	0.245854
SLC6A13	-0.753317	3.67065e-16	1.8368e-15
IDS	-0.766785	1.48244e-24	1.33629e-23
PRSS3	-1.11219	3.06374e-23	2.5323e-22
ZNF200	0.22845	3.47409e-19	2.17056e-18
CD4	0.8646	8.98471e-36	1.83869e-34
LRRC23	0.176295	0.00325819	0.0056369
BTK	0.640412	6.06047e-18	3.43884e-17
HFE	1.19506	2.80185e-40	8.24122e-39
SCMH1	0.342718	2.64757e-21	1.92146e-20
FYN	-0.216497	2.39785e-08	6.76138e-08
HIVEP2	-0.511408	3.70516e-16	1.85365e-15
FMO1	1.36096	5.49754e-35	1.0577e-33
ELOA	0.19654	2.4522e-12	9.35284e-12
LYPLA2	0.218004	6.68116e-07	1.67502e-06
CLCN6	-0.355792	6.06567e-19	3.72799e-18
MRC2	1.28756	6.39444e-45	2.65223e-43
NME1-NME2	-0.11253	0.0960272	0.132003
SLC6A7	-2.14633	1.86354e-34	3.44628e-33
TSPAN9	0.539004	8.43368e-20	5.50301e-19
BTBD7	-0.0767919	0.034272	0.0510994
APBA3	0.188868	8.97572e-07	2.22305e-06
MKS1	0.0620989	0.029948	0.0450393
ABHD5	0.181843	2.56834e-06	6.11768e-06
ANOS1	-0.177263	0.0212217	0.0326954
AKAP8L	-0.161639	1.13838e-06	2.79411e-06
MBTD1	-0.274241	4.29388e-10	1.39095e-09
UTP18	0.216077	2.49807e-16	1.26522e-15
RNF216	0.0368997	0.156109	0.205372
TTC19	-0.189568	8.83027e-15	4.02206e-14
PTBP1	0.430087	8.34889e-28	9.53955e-27
DPF1	-0.308557	1.31487e-07	3.4976e-07
SYT7	-1.13928	1.93713e-20	1.32433e-19
LARS2	-0.198579	5.36815e-09	1.5929e-08
PIK3C2A	-0.276077	7.70016e-09	2.25785e-08
PLAUR	2.04447	1.08582e-86	5.60815e-84
ANLN	-0.379837	6.52694e-05	0.000136494
WIZ	0.0282958	0.379037	0.451252
RABGAP1	-0.337666	5.45634e-18	3.10701e-17
DCN	1.43453	6.46142e-43	2.30533e-41
QPCTL	0.551049	5.06739e-26	5.08321e-25
PPP5C	0.140258	0.000192775	0.000384885
CEP68	-0.417754	9.52612e-29	1.17279e-27
MAP4K3	-0.110769	8.3726e-05	0.000173271
ZBTB32	-0.223633	0.00337661	0.00582968
TYROBP	1.0678	5.86391e-36	1.219e-34
TMEM159	0.976474	3.83156e-37	8.68962e-36
GABRA3	-1.05883	2.95862e-20	1.99844e-19
BRCA1	0.487148	1.91567e-18	1.13046e-17
ERCC1	0.266248	6.82259e-13	2.7111e-12
CD22	-0.633323	8.70118e-07	2.15801e-06
SEMA3B	-0.0961709	0.201993	0.258884
MBTPS2	-0.0810429	0.030486	0.0458072
PRICKLE3	1.23276	1.2639e-47	6.43597e-46
LTF	4.11006	6.23965e-73	1.36721e-70
EXTL3	0.111304	0.00603264	0.0100761
NR1H4	-0.865745	1.04031e-09	3.26987e-09
ELOVL5	0.112148	0.00244952	0.00429852
ALOX5	1.18906	1.66939e-43	6.3588e-42
KDM5D	-0.114929	0.604101	0.669949
CALCOCO1	-0.302265	8.29564e-23	6.68226e-22
UBR7	0.0858891	0.00298564	0.00519021
MAP4K5	-0.248808	1.36788e-07	3.63302e-07
EHD3	-0.72063	8.27355e-26	8.16905e-25
PSMC4	0.367606	1.549e-27	1.72537e-26
MAN2B2	0.16667	1.90891e-06	4.59512e-06
SLC7A14	-1.13167	4.77418e-22	3.66015e-21
CLDN11	-0.0482008	0.685403	0.741939
SLC25A39	0.333646	1.14938e-20	7.97601e-20
MVP	0.935132	1.2547e-53	9.58362e-52
NUB1	0.110018	1.80225e-05	3.97189e-05
PGM3	-0.00122136	0.973063	0.979725
RWDD2A	-0.244345	4.26095e-15	1.98498e-14
CLK1	-0.15559	0.00097389	0.0017995
POLR3B	-0.170116	1.84734e-09	5.69793e-09
ANGEL1	-0.415999	1.88129e-23	1.57355e-22
RNF14	0.236596	2.61002e-13	1.0719e-12
DNASE1L1	0.486039	1.60687e-28	1.95058e-27
DDX11	-0.0118092	0.860252	0.889743
HEBP1	0.365921	1.24755e-07	3.32327e-07
GPRC5A	2.919	4.32625e-113	8.16063e-110
MAMLD1	-0.179587	0.000104348	0.000213979
CD6	0.571769	3.63022e-09	1.09274e-08
TACC3	0.853157	2.34203e-19	1.48075e-18
UFL1	-0.133852	0.000158255	0.000318544
POLA2	0.381241	4.15617e-17	2.22557e-16
ZC3H3	-0.117791	0.000476511	0.000911888
CAPN1	0.221401	2.63207e-11	9.31346e-11
ACP3	1.5216	2.43842e-35	4.81525e-34
MDH1	-0.268836	9.16715e-08	2.46631e-07
SLC30A9	-0.180896	1.19549e-12	4.66677e-12
MTMR11	1.09315	1.73529e-62	2.28137e-60
COX15	-0.230539	5.29337e-13	2.12288e-12
CCDC88C	-0.0608613	0.394654	0.467306
YAF2	-0.149088	8.78994e-05	0.000181561
ZMYND11	-0.562576	5.91387e-29	7.39617e-28
WAS	0.593593	4.36043e-19	2.70524e-18
DPEP1	1.59323	6.03483e-22	4.59174e-21
BID	-0.458189	3.95588e-22	3.04733e-21
MATR3	-0.367051	1.86566e-12	7.18139e-12
NPC1L1	0.774342	5.14915e-13	2.06714e-12
XYLT2	0.018955	0.510312	0.58178
RGPD5	1.34407	6.4761e-21	4.57822e-20
STMN4	-0.573293	1.63203e-10	5.44534e-10
NUDCD3	-0.142066	1.21824e-06	2.98286e-06
ISL1	-0.00229817	0.994189	0.995773
CHDH	-0.551015	1.8238e-21	1.34066e-20
IL20RA	0.0772264	0.564553	0.633193
CLCA1	0.623765	0.00524636	0.0088421
CLCA4	-0.595153	5.27088e-05	0.000111192
GLT8D1	0.189104	3.27716e-13	1.33527e-12
ATP2C1	-0.110497	3.95026e-05	8.43e-05
IGF1	0.499387	2.28564e-10	7.55697e-10
SLC38A5	0.149522	0.019685	0.0304871
RALBP1	0.0946996	0.0147963	0.0233466
RUFY3	-0.377278	8.95304e-16	4.36582e-15
CNTN1	-0.682558	2.03487e-14	9.05373e-14
SLC11A1	1.65681	2.87804e-51	1.90052e-49
WWTR1	1.17707	1.94232e-43	7.3276e-42
AGPS	-0.00445669	0.864145	0.892854
ZNF806	-0.285642	0.00080461	0.00150032
CXorf56	0.0705812	0.00112985	0.00207231
ATP1A2	-0.832976	9.36925e-18	5.23618e-17
TTC27	0.200683	1.59138e-13	6.64631e-13
ZNF582	0.141083	0.00018601	0.000371942
VSIG2	-0.227102	0.00963931	0.0156442
PHLDB1	-0.192876	0.00011106	0.00022712
MARCO	2.90894	5.77918e-70	1.11933e-67
CYP24A1	-0.339043	0.000398589	0.000769082
PRDM11	-0.655752	1.10319e-44	4.50676e-43
SYT13	-1.55621	1.00293e-26	1.05356e-25
SNAI2	1.63365	2.12272e-48	1.15551e-46
CD74	1.38662	2.30661e-46	1.07144e-44
HGF	1.7169	1.06573e-60	1.23627e-58
ZRANB1	-0.528423	9.1762e-24	7.83063e-23
NCDN	-1.05042	3.99409e-31	5.82074e-30
ADGRA2	0.583529	8.05277e-17	4.22505e-16
CCT8L1P	-0.0295516	0.774718	0.819204
ZFP64	-0.0141082	0.576767	0.644857
MNAT1	-0.106369	0.00470395	0.00797565
SAMD4A	0.161006	0.014143	0.0223964
RUNX3	1.10927	1.19988e-39	3.36501e-38
MRE11	-0.0268066	0.305876	0.374183
PLEKHB1	-0.740092	9.93323e-25	9.06507e-24
SERPINB1	1.05664	4.97808e-49	2.84176e-47
CYP3A43	-0.504933	6.04247e-08	1.65229e-07
SLC7A9	0.454897	4.24393e-08	1.17613e-07
SPAST	-0.256	4.88329e-18	2.78985e-17
NRXN3	-1.12924	1.74397e-23	1.46264e-22
OSBPL5	0.0613253	0.185702	0.240147
AQR	-0.138077	8.74685e-06	1.98713e-05
CPS1	-0.0644478	0.484916	0.557152
C8B	0.498984	0.0286725	0.043253
FHL1	-0.0442723	0.286238	0.352936
RTF2	-0.0592296	0.00721172	0.0119215
GABRA1	-1.79899	3.27108e-26	3.32433e-25
NLRP2	-0.523748	5.75248e-05	0.000120987
SLC45A4	-0.473636	1.27885e-16	6.60432e-16
RNF10	0.0679703	0.00107082	0.00196987
ZNF839	-0.25346	1.25392e-16	6.48098e-16
ZDHHC6	0.0402087	0.0810408	0.113006
GRAMD1B	-0.953315	6.18752e-38	1.48394e-36
RNH1	0.00346143	0.922709	0.93937
NDUFS1	-0.244316	3.03445e-16	1.52726e-15
RB1CC1	-0.415222	2.09237e-27	2.30458e-26
ERP44	0.440774	6.03989e-50	3.68778e-48
ALAS1	0.102942	0.000600136	0.00113609
BIRC3	1.67071	3.0575e-60	3.43652e-58
AKAP11	-0.590914	4.44691e-29	5.61493e-28
GLRX2	0.373799	3.64368e-18	2.10382e-17
SNAPC1	0.196639	4.36672e-06	1.01975e-05
DERA	0.154267	0.000107282	0.000219777
STRAP	0.0339941	0.182256	0.236176
ABCC2	0.09062	0.183258	0.237312
DEF6	0.584823	8.72794e-16	4.25941e-15
PLEKHO1	0.296162	9.80408e-12	3.57948e-11
GCLM	0.605877	9.65445e-28	1.09649e-26
UBR2	-0.143896	9.75386e-08	2.61847e-07
EHD2	1.12432	1.33417e-56	1.22116e-54
DEPDC1	1.54287	2.65867e-30	3.65367e-29
CCDC28A	0.138649	0.00180243	0.00321884
RRAGD	-0.318483	5.25363e-10	1.68974e-09
HSF2	-0.147419	1.32479e-05	2.95887e-05
PHF20	-0.136324	2.10074e-06	5.03735e-06
HSD17B6	-0.715466	2.85659e-14	1.25923e-13
NR1H3	0.0566007	0.176101	0.229014
TYMP	1.62884	2.51528e-49	1.46674e-47
NCAPH2	-0.219975	1.24644e-09	3.8963e-09
TOMM34	0.0971924	0.0102213	0.0165319
SEC63	-0.141835	1.5911e-06	3.85835e-06
KPNA6	0.107749	0.00112033	0.00205582
VIM	1.77394	3.79756e-75	9.86569e-73
RTEL1-TNFRSF6B	-0.275521	3.76753e-05	8.05273e-05
FAS	1.24342	9.69702e-48	4.98466e-46
RNASET2	0.522896	3.50603e-15	1.64531e-14
CD44	1.60662	4.40333e-68	7.55093e-66
KCNG1	0.057449	0.676995	0.734892
AGPAT4	-0.447642	3.26057e-21	2.35022e-20
SLAMF7	1.17888	2.14518e-18	1.26212e-17
BTN3A1	0.369702	3.84568e-12	1.44692e-11
MIPEP	0.46502	4.01863e-32	6.25128e-31
PRKCH	0.381258	1.04725e-17	5.83322e-17
INSRR	1.6105	1.16171e-37	2.73472e-36
IFNGR1	0.314062	8.04914e-13	3.18421e-12
B4GALT7	0.122976	6.60232e-05	0.000137945
SH2D2A	1.75796	3.71339e-61	4.41385e-59
VRK2	0.603058	4.4233e-16	2.20327e-15
TNFRSF1B	0.892902	4.38592e-39	1.16168e-37
VEZT	0.0291	0.228186	0.288297
POU2F2	0.367879	8.51878e-09	2.48813e-08
BRD9	-0.222355	3.63069e-18	2.09744e-17
SNX1	-0.17269	8.80533e-06	2e-05
TBPL1	-0.285355	2.14882e-12	8.23585e-12
ARNTL2	0.843995	5.81722e-26	5.81521e-25
BCLAF1	-0.129796	9.108e-07	2.25465e-06
SLC39A9	-0.0934221	0.00226062	0.00398654
ANK1	-0.938718	1.30759e-23	1.10606e-22
IBSP	4.83429	1.10298e-94	8.7005e-92
TFB1M	0.189004	1.11219e-08	3.21834e-08
RABEP1	-0.269562	4.90649e-21	3.49594e-20
HMGB3	-0.0299739	0.540736	0.610599
NUP160	0.194843	1.50682e-07	3.99008e-07
BAK1	0.535175	5.27991e-42	1.75666e-40
MUSK	0.423898	0.00081834	0.00152474
IKZF2	0.0378477	0.447326	0.519909
GRN	0.663502	9.26377e-38	2.19742e-36
FAM13B	-0.097765	0.0220366	0.0338679
ARHGAP31	-0.321399	7.21516e-08	1.95864e-07
CENPQ	0.201754	1.20744e-07	3.2217e-07
SARS1	0.115242	0.000203421	0.000405115
RANBP3	-0.0740794	0.000284607	0.000558239
ARID4A	-0.368543	1.16896e-18	7.02429e-18
EIPR1	-0.286908	2.02055e-21	1.48202e-20
PNPLA6	-0.0302256	0.311864	0.380533
IFT88	-0.126258	0.00100309	0.00185062
ALG1	0.307113	7.09154e-14	3.0315e-13
ZCCHC8	0.128904	2.89077e-06	6.84996e-06
ABCF2	0.173315	1.64196e-10	5.47636e-10
CHPF2	0.652832	2.27855e-44	9.16171e-43
LRRC7	-1.0635	5.60277e-25	5.20171e-24
FUT8	0.14821	0.00109458	0.00201128
UBA6	0.111514	3.73574e-06	8.77456e-06
GAB2	-0.179309	6.01873e-05	0.000126384
ATP6V0A1	-0.534431	1.01808e-37	2.40967e-36
PIAS1	-0.181871	3.6203e-07	9.28509e-07
SLC4A7	0.746826	1.36318e-48	7.57255e-47
APBA2	-0.395183	5.24752e-19	3.238e-18
MAP2K3	0.819042	9.71767e-53	6.94566e-51
EFCAB1	1.05002	3.58436e-12	1.35236e-11
TMSB10	1.14574	3.49644e-45	1.47849e-43
ASTE1	0.195213	1.68758e-13	7.03187e-13
RNF19A	0.240809	0.000100911	0.000207224
PEX3	0.0686871	0.0180324	0.028093
GABARAPL2	-0.214169	9.00848e-09	2.62674e-08
MYOC	-0.273903	0.0691078	0.0976881
SH3YL1	-0.37072	5.55171e-37	1.24669e-35
FAM136A	0.329044	1.82044e-25	1.74889e-24
VCL	0.782609	5.09749e-41	1.58193e-39
DEPDC1B	1.12637	6.90831e-26	6.85851e-25
DAPK2	-0.47077	6.67441e-15	3.06845e-14
NSMAF	0.167017	2.73679e-09	8.32766e-09
ADSS2	0.0968328	0.0145725	0.0230168
STAP1	1.20883	1.02663e-15	4.98548e-15
TIMP2	0.298159	1.87963e-13	7.80435e-13
RFC1	-0.0174898	0.528668	0.599236
TBC1D23	0.208198	4.03199e-15	1.88277e-14
CUL3	-0.069075	0.00146258	0.00264457
MYOM2	-0.402884	2.01208e-11	7.18115e-11
OTC	-0.351543	4.70905e-05	9.98203e-05
CYP46A1	-0.997671	1.85476e-38	4.61669e-37
ZZZ3	0.136885	7.11453e-05	0.000148133
SLC18A1	0.439692	0.000928401	0.00171984
USP2	-0.466653	9.86431e-15	4.47988e-14
CASR	0.19037	0.145341	0.192585
TUBG2	-0.513183	6.34877e-39	1.6543e-37
RPL26L1	0.37852	5.28432e-20	3.50016e-19
FLT4	0.740729	2.97672e-27	3.23797e-26
NSUN2	0.0125115	0.621998	0.686423
FBXO42	0.15063	4.37015e-06	1.02039e-05
MFAP3	0.278112	6.17492e-07	1.55232e-06
MRI1	0.212378	2.37409e-05	5.17772e-05
METTL1	0.822898	1.24554e-17	6.89695e-17
HOXC8	2.19467	3.8506e-17	2.06627e-16
AGA	0.386062	1.26375e-15	6.10552e-15
PI4K2B	0.885283	4.48614e-62	5.70766e-60
BOD1L1	-0.340688	2.03312e-14	9.04685e-14
MAT2B	0.0428416	0.237882	0.299344
TLL1	-0.501201	0.000321204	0.000626003
EDC4	-0.15667	1.84099e-05	4.05438e-05
TRIO	0.178044	0.00176476	0.0031543
VCAN	-0.159011	0.0237637	0.0363292
CLEC16A	-0.34035	7.27229e-17	3.82666e-16
MSR1	1.88311	6.52109e-65	9.68896e-63
CDH1	-0.265374	0.0216397	0.0332933
MTREX	-0.0426165	0.0848677	0.117922
DNAH5	0.542384	8.13471e-08	2.19847e-07
ZFYVE16	-0.38907	3.25168e-18	1.88425e-17
RIPOR1	-0.0759862	0.00869598	0.0142073
C6	1.82453	5.38166e-25	5.00286e-24
RAI14	0.616654	4.7872e-33	7.98511e-32
SOX30	0.449823	3.62112e-07	9.28664e-07
PNKP	0.296887	1.74801e-11	6.26755e-11
BEST2	0.520957	2.02492e-08	5.74491e-08
PHLPP2	-0.596168	6.98407e-36	1.44082e-34
SPDL1	0.120183	0.000574825	0.00109055
STAU2	-0.187471	6.8462e-07	1.71501e-06
SLC66A1	0.240435	7.29947e-11	2.49911e-10
CTNS	0.164543	1.91306e-08	5.43821e-08
RTN4R	-1.38595	8.59698e-56	7.47455e-54
PHF23	0.0628348	0.0100971	0.0163429
CDH10	-0.756079	1.20302e-26	1.25797e-25
INPP4A	-0.271294	8.84688e-11	3.00777e-10
RAB27B	-0.795384	4.29385e-16	2.14051e-15
PSMA4	0.24039	6.88583e-12	2.544e-11
MYO16	-0.849399	1.87184e-19	1.19304e-18
LSG1	0.075807	0.00306054	0.00531381
PARP3	-0.21037	3.29158e-07	8.46654e-07
TNC	1.48501	2.87651e-54	2.2486e-52
THAP3	0.0333451	0.394076	0.466675
RIPOR3	0.961182	3.00788e-22	2.33726e-21
TDP1	0.269022	2.70687e-14	1.19529e-13
AIFM2	0.0582997	0.190869	0.246117
C2orf83	0.0842855	0.411044	0.483795
SPATA7	-0.0808448	0.0273701	0.0414614
MED17	0.121171	2.1937e-07	5.72886e-07
RETSAT	0.0734773	0.0576544	0.082658
CAPG	1.09576	8.55839e-30	1.13549e-28
AP2S1	0.518492	2.20098e-20	1.49976e-19
USH2A	0.061762	0.37195	0.444035
ZPBP	-0.499098	0.0127235	0.0202953
TG	-0.221838	0.0457246	0.0667102
ADAM28	0.396649	3.78326e-07	9.68472e-07
BARX2	-0.269165	0.0412383	0.0606482
DCUN1D1	-0.156749	3.71767e-09	1.11814e-08
JADE2	-0.271896	1.24386e-06	3.04301e-06
ZIC2	0.0933866	0.244998	0.307301
LCP2	0.913127	1.32235e-37	3.10444e-36
TRIT1	0.142403	0.00104652	0.00192721
ADRB1	-0.633558	2.72312e-13	1.11582e-12
GUCA2B	0.138574	0.768268
CUL7	0.500318	1.92203e-16	9.8091e-16
CTNNA1	0.348855	8.78674e-26	8.6482e-25
PHKA2	0.0569014	0.228585	0.288742
CNTLN	0.0674423	0.147951	0.195703
EPHA3	1.16361	8.64448e-35	1.63416e-33
HSPA5	0.667097	4.94735e-53	3.59532e-51
DSG2	2.28092	4.51538e-32	6.99143e-31
GEMIN8	-0.0238775	0.46202	0.534469
OFD1	-0.071014	0.0746938	0.104907
GPM6B	-0.397427	1.02799e-16	5.34765e-16
MAGEC2	2.47195	1.03486e-14	4.69147e-14
PREX2	-0.533902	1.07554e-15	5.21659e-15
WDR37	-0.459433	8.23083e-23	6.63251e-22
YTHDC2	-0.106557	0.000448673	0.000861199
CTPS2	-0.0918575	0.00289129	0.00503507
ATP6V1H	-0.341467	9.41639e-17	4.91435e-16
POLR2B	0.10917	0.000609203	0.0011524
FAM214A	-0.346523	2.07891e-13	8.60954e-13
ARAP2	-0.395553	9.18667e-10	2.9016e-09
TPR	-0.156544	7.19464e-06	1.64796e-05
CP	1.90782	1.76461e-47	8.9124e-46
KIAA0556	-0.0368443	0.378533	0.450739
DTNBP1	-0.0331869	0.436659	0.509438
XK	-0.610857	1.08448e-06	2.66725e-06
ANO2	-0.151731	0.0225535	0.0346232
C12orf4	0.149798	7.04266e-05	0.000146714
SCML1	0.202086	0.000192015	0.000383474
WWC3	-0.12223	0.00130452	0.00237392
ARHGAP6	0.0975711	0.201099	0.25786
FAM184B	-0.0303803	0.745784	0.794515
MAP4	-0.104061	0.013623	0.021629
GOPC	-0.299084	5.03837e-18	2.87656e-17
ROS1	-0.66089	0.000549998	0.0010456
USP28	0.12293	4.47237e-05	9.49749e-05
HDAC9	-0.0793878	0.202275	0.259176
TSPAN17	0.255364	3.1697e-10	1.03675e-09
NOP16	0.221705	1.5957e-11	5.73899e-11
CC2D2A	-0.147425	3.66479e-05	7.84617e-05
RRM2B	0.164807	8.81846e-05	0.000182099
ZNF800	0.189536	1.99395e-10	6.61271e-10
TNFRSF17	0.49077	9.20114e-05	0.000189631
SNX29	-0.199467	1.06813e-07	2.8602e-07
LMO3	-0.966346	2.35293e-28	2.81995e-27
MRPS10	0.247473	8.45645e-18	4.74193e-17
GUCA1A	0.046045	0.767315	0.813021
RSF1	-0.359968	2.89879e-16	1.46082e-15
VPS13D	-0.555536	1.01892e-15	4.95082e-15
CELF2	-0.423602	8.0671e-19	4.9039e-18
FAM120A	0.169256	1.11814e-10	3.77573e-10
R3HDM1	-0.386452	1.33926e-18	8.01319e-18
COL9A2	-0.128824	0.104935	0.143146
KITLG	0.0954631	0.164241	0.21504
ERCC8	0.133907	3.09209e-06	7.31025e-06
ADAMTS6	-0.362525	1.08751e-06	2.6744e-06
H6PD	0.449906	3.7811e-22	2.91731e-21
VAMP3	0.451732	3.5019e-26	3.55558e-25
PER3	-0.70092	2.45544e-22	1.92014e-21
UTS2	1.43903	1.17158e-13	4.94445e-13
TNFRSF9	2.05725	1.0568e-75	2.79568e-73
EPN3	-1.00646	7.74585e-17	4.06845e-16
LTBP1	0.838261	8.03165e-23	6.47682e-22
RCN1	0.332553	7.85525e-16	3.84737e-15
ELN	0.855929	9.47217e-25	8.66253e-24
RFC2	0.584544	7.26282e-28	8.35581e-27
ARID1B	-0.231486	2.36306e-10	7.80282e-10
CLPTM1L	0.250179	4.8264e-18	2.75917e-17
NEDD4L	-0.277886	6.52429e-05	0.000136459
FOXP3	0.0239481	0.679154	0.736738
PPP1R3F	-0.627362	3.65997e-35	7.11734e-34
HEXB	0.95406	1.29133e-64	1.88001e-62
PTCD2	-0.140809	2.13788e-08	6.0543e-08
NEXMIF	-0.579013	5.12321e-10	1.64914e-09
JKAMP	0.0954667	0.000416899	0.000802731
DKK3	0.00774106	0.914703	0.93307
ARHGEF5	0.651094	3.62919e-11	1.27131e-10
NFE2L3	0.972743	6.82178e-37	1.52244e-35
MCUR1	-0.173287	4.19219e-09	1.25485e-08
LIMA1	0.136198	0.0213527	0.0328798
LETMD1	-0.388806	4.77326e-30	6.45535e-29
SLC4A8	-0.0996401	0.0656721	0.0932386
LAMC3	1.1506	8.77809e-48	4.52839e-46
PTGER3	-0.874492	1.08023e-09	3.39166e-09
TNIP3	-0.526563	0.000399174	0.000770175
MAPK9	-0.484065	2.45822e-29	3.15999e-28
COL23A1	0.452439	0.000445066	0.000854691
BCAR1	-0.271004	1.6701e-08	4.76409e-08
FAM160A2	-0.157875	2.92502e-07	7.5618e-07
HERPUD1	0.308787	1.75172e-16	8.96839e-16
HOMER3	0.183172	0.000222913	0.000442166
RAD51	0.889989	2.894e-19	1.81807e-18
POLQ	0.772325	3.11524e-14	1.36921e-13
PIK3CB	-0.276651	1.25581e-13	5.28963e-13
CYBA	1.02519	8.42482e-38	2.0039e-36
THOC3	0.163041	0.000537167	0.00102255
HEBP2	0.626969	1.0105e-30	1.42774e-29
MPHOSPH9	-0.0961674	0.0328956	0.0491908
PLEKHA5	-0.106899	0.154417	0.203344
PRSS8	0.0945706	0.323279	0.39265
SIKE1	0.320901	7.82919e-24	6.70488e-23
RRP12	-0.199058	1.28647e-08	3.7056e-08
FNIP2	-0.019958	0.65302	0.713814
MSMO1	-0.426628	1.19113e-12	4.65056e-12
TTC17	-0.0314521	0.251397	0.314527
ALX4	1.33737	1.85659e-28	2.24493e-27
FSTL4	-1.06008	1.88111e-14	8.38681e-14
FOXN3	-0.290154	3.00338e-11	1.0579e-10
METTL24	0.271241	0.0226462	0.0347592
AKR7A2	0.132704	0.00127908	0.00233016
MRTO4	0.203798	8.92473e-07	2.2108e-06
NNAT	0.524515	0.0012936	0.00235504
USE1	-0.129063	0.0010856	0.0019958
MCF2L2	-1.12997	3.26969e-31	4.79566e-30
NRIP2	-0.649354	6.10554e-25	5.65519e-24
LAMA3	0.0328551	0.725258	0.77673
AP5M1	-0.156765	1.15714e-07	3.0913e-07
ANAPC4	-0.0167651	0.487719	0.560002
KCNQ1	0.524008	8.25907e-16	4.03741e-15
TRAPPC3	0.406543	2.01261e-22	1.58183e-21
THRAP3	0.0739803	0.0153848	0.0242161
PHPT1	0.277837	5.6396e-08	1.54573e-07
ENTPD2	0.3835	0.000709834	0.00133294
LY75	0.7926	5.25752e-27	5.63343e-26
ARID4B	-0.175212	3.852e-08	1.07086e-07
OPN3	0.270275	0.00020676	0.000411425
SDCCAG8	-0.1056	0.00163968	0.00294505
PTPRN	-0.66135	1.30945e-07	3.4836e-07
HHAT	-0.142857	0.0427696	0.0627323
KIF1B	-0.498102	6.7843e-20	4.45695e-19
FOXC1	0.658219	4.07866e-23	3.34567e-22
TBC1D22A	-0.0204889	0.500073	0.572007
SYNE2	-0.252038	4.70412e-05	9.97207e-05
PLEKHH1	-0.642883	1.02675e-13	4.35271e-13
ATP9A	-0.81424	9.73414e-38	2.30647e-36
SPO11	-0.242079	0.320942	0.390216
CBLN4	-0.517746	0.00228588	0.0040275
CHRDL2	1.79811	1.90939e-37	4.437e-36
FAM168A	-0.479918	6.22658e-25	5.76238e-24
RELT	0.222712	3.72721e-09	1.12077e-08
GALC	0.149221	0.017228	0.0269152
NOP58	-0.0380035	0.209263	0.26719
SZRD1	0.452595	8.11093e-32	1.23688e-30
KCNH2	-0.0367325	0.551243	0.620783
CUL1	0.156047	4.43561e-09	1.3257e-08
FAM114A2	0.293271	2.45608e-26	2.51908e-25
CYFIP2	-0.739729	6.87757e-32	1.05324e-30
TAB2	0.178862	2.86363e-06	6.78937e-06
GINM1	0.165455	4.54386e-08	1.2558e-07
EIF2AK2	-0.0139957	0.709367	0.762591
USP36	-0.112275	0.000446863	0.000857952
KMT2C	-0.357532	1.88646e-14	8.4098e-14
MCOLN3	0.865284	2.23403e-09	6.84682e-09
CCDC85A	-1.0061	6.40081e-20	4.21587e-19
PUM2	-0.281281	8.16481e-26	8.06535e-25
MRPL43	-0.203177	8.72064e-08	2.35187e-07
ITIH4	-0.0331783	0.633898	0.697092
ITIH1	1.91962	6.95433e-36	1.43605e-34
HPF1	0.0764563	0.012713	0.0202806
ZFR	-0.0825247	0.00215451	0.0038084
ZNF280C	-0.0263878	0.466175	0.538715
NPFFR2	-1.25008	4.90336e-14	2.12202e-13
PHF21B	-0.53975	2.57156e-15	1.2152e-14
TRAF1	0.450752	4.96676e-10	1.60068e-09
RC3H2	-0.190998	1.95429e-07	5.12771e-07
IL17RB	-0.0533231	0.396236	0.468986
TRAF3IP2	0.0683979	0.13763	0.183303
GYG2	0.2467	0.0100558	0.016281
DCBLD2	1.03468	1.44332e-58	1.46647e-56
SERPINB3	-0.308865	0.402428	0.475083
SOAT1	0.53926	1.81978e-43	6.89528e-42
PKP2	-0.0585361	0.618038	0.68287
MSH4	0.413997	3.02153e-06	7.14889e-06
F7	-0.670733	6.06462e-08	1.65803e-07
GDI2	0.0456317	0.178377	0.231669
PRDM1	0.697938	1.45521e-31	2.17929e-30
ATG5	0.186861	4.24198e-10	1.37476e-09
TMCC3	-0.211623	0.000100047	0.000205499
PITHD1	-0.211177	6.92855e-08	1.88319e-07
MTA3	-0.503306	9.67926e-50	5.76833e-48
USP13	-0.118727	0.00109439	0.0020111
ATP11B	0.12186	0.00131659	0.00239418
LAMC2	1.17529	2.4246e-26	2.48796e-25
CDK14	-0.194804	1.79334e-05	3.95306e-05
SEC61A1	0.527989	6.40703e-53	4.61743e-51
PPP1R12A	-0.109772	0.003699	0.00635343
RASGRF1	-1.51939	5.00096e-36	1.04613e-34
CAMK2B	-1.02758	1.07328e-22	8.57691e-22
CROCC	-0.155602	0.0117193	0.0187983
POLR3E	-0.078611	0.000993314	0.00183351
ATP2B4	0.162433	0.0117437	0.018832
ZC3H11A	-0.0254028	0.62672	0.690651
RIOK2	0.0257656	0.267075	0.331712
YIPF1	0.564362	1.21858e-32	1.96755e-31
NDC1	0.492823	3.82191e-29	4.84411e-28
DGKG	-0.295737	0.00186011	0.00331488
FLYWCH1	-0.301321	1.91145e-18	1.12812e-17
UNKL	-0.432082	2.59325e-27	2.83467e-26
TBXAS1	0.707353	6.30438e-23	5.1134e-22
PARP12	0.613005	2.27995e-15	1.08069e-14
ALDH18A1	0.00167862	0.964177	0.972787
TARBP1	-0.411828	4.12521e-15	1.92402e-14
GATB	-0.253742	2.89431e-13	1.18372e-12
MXD1	0.163754	3.57619e-05	7.66605e-05
CDK17	-0.254528	9.36739e-15	4.25956e-14
DNAJC25	0.43043	5.01869e-31	7.25061e-30
SLC2A3	0.864216	8.08891e-23	6.52179e-22
PSD	-1.43982	2.50643e-49	1.46355e-47
CTDP1	0.0245417	0.39505	0.467672
YBX3	1.22748	3.20247e-81	1.12048e-78
STYK1	-1.95403	1.12126e-35	2.27636e-34
WNK1	-0.211626	2.4204e-06	5.77672e-06
RPS17P5	1.45495	3.69232e-24	3.22836e-23
CCAR1	-0.118647	1.84029e-05	4.05305e-05
OGFR	-0.0722533	0.0380642	0.0562932
GNA15	0.899805	1.80719e-31	2.68878e-30
CREB3L3	-1.64613	9.01606e-21	6.2989e-20
PIGV	0.131112	0.00024587	0.000485395
PTPRU	0.200528	0.0264933	0.0402385
SNRNP40	0.505807	1.91544e-31	2.84594e-30
RIMBP2	-1.10967	2.41768e-18	1.41573e-17
COL11A1	0.907826	5.45461e-12	2.0294e-11
QSER1	-0.198164	4.45172e-06	1.03882e-05
MPC1	-0.150966	0.000400314	0.000772238
ACAA1	-0.0106274	0.735965	0.786081
BCAT1	1.38148	9.30926e-34	1.64648e-32
HDAC7	0.408155	6.0605e-26	6.05422e-25
LZTS1	0.877602	4.90403e-17	2.61217e-16
PRDM6	0.41771	1.16586e-06	2.85863e-06
WNT8A	-0.412695	0.000714639	0.00134155
SPAG4	1.85015	1.56549e-57	1.49931e-55
NCKAP1	-0.14542	3.84878e-06	9.03275e-06
MRPS35	0.159402	8.01177e-08	2.16662e-07
GUCY1B1	-0.54157	1.57765e-11	5.67503e-11
SFSWAP	-0.291672	5.4565e-16	2.70086e-15
TNK2	-1.07674	5.92749e-46	2.6594e-44
MON2	-0.220713	7.47527e-13	2.96205e-12
CDH3	0.44934	4.00428e-07	1.02246e-06
ARSF	0.480256	0.00152895	0.00275791
GPBP1	-0.166013	2.08012e-19	1.32054e-18
DGAT2	-0.262252	0.00131862	0.00239746
ZNF112	0.0215849	0.583794	0.651572
CS	-0.0357129	0.17487	0.227614
LTK	-0.0999572	0.378782	0.450986
MRPS24	0.18332	8.10944e-05	0.000168033
ELMO2	-0.191719	1.14581e-10	3.86644e-10
WAPL	-0.181533	1.13225e-07	3.02648e-07
VMP1	0.971771	8.26976e-88	4.47582e-85
APPBP2	-0.163348	1.17374e-09	3.67565e-09
POLD1	0.484475	4.25306e-18	2.44202e-17
SEZ6	-0.598769	3.76741e-09	1.13215e-08
EIF4B	-0.204322	1.58213e-06	3.83724e-06
SLC6A16	0.105607	0.192714	0.248194
BICRA	0.0792867	0.0697887	0.0985702
SPHK2	-0.107244	0.00127567	0.00232463
RPL18	0.212353	0.000111228	0.00022741
CA11	-1.1136	2.24481e-36	4.80706e-35
ISOC2	0.160317	0.000768788	0.00143847
U2AF2	0.145158	1.90766e-07	5.00961e-07
EPN1	-0.0166179	0.657693	0.717981
MED29	-0.147795	2.28729e-05	4.99744e-05
AHRR	0.0721886	0.285198	0.351794
GSC2	-0.751949	0.00025777	0.000507942
ZNF275	-0.420441	2.782e-16	1.40427e-15
MTMR1	-0.334209	7.9413e-23	6.40635e-22
GPC1	0.728777	5.94101e-33	9.83031e-32
ADCK1	-0.403076	3.22392e-28	3.81429e-27
HAGH	-0.280289	7.17001e-16	3.5197e-15
RNF4	0.094074	6.22088e-06	1.43278e-05
CASP8	1.00713	1.23601e-55	1.06822e-53
LIMCH1	-0.400852	8.12317e-11	2.77019e-10
INTS13	0.187575	2.27869e-09	6.97875e-09
TM7SF3	0.316937	3.65257e-15	1.71204e-14
DLX3	-0.344738	0.0112199	0.0180508
SPA17	0.719212	1.06187e-19	6.88218e-19
TSPAN32	-0.197464	0.00883002	0.0144127
CCN5	0.208492	0.0345343	0.0514604
DMRT3	0.020834	0.922137	0.938998
ST3GAL6	-0.276263	2.03108e-05	4.4574e-05
ATP2C2	-0.762053	8.89304e-17	4.65017e-16
NGFR	1.44483	1.27625e-34	2.38767e-33
CDON	-0.195368	0.0199362	0.0308507
TAF2	0.0308383	0.36343	0.435035
HIPK2	-0.677513	3.89539e-24	3.39975e-23
TNPO3	0.0197611	0.578309	0.646364
BORCS8-MEF2B	-0.0904897	0.0822106	0.114516
RFXANK	0.131924	0.00338521	0.00584312
TMEM161A	0.157311	1.62333e-05	3.59346e-05
LPAR2	-0.0115634	0.86832	0.8961
CTSA	0.575286	8.90068e-39	2.2836e-37
SUGP2	-0.258768	1.08775e-14	4.9256e-14
SLC12A2	-0.291819	7.34812e-08	1.99349e-07
SNX24	0.099139	0.000969472	0.00179202
EYA2	0.398379	9.39008e-05	0.000193387
CNN2	1.17707	8.75448e-38	2.08003e-36
ABCA7	0.135248	0.0562224	0.0807392
SNCAIP	-0.437305	5.03761e-10	1.62254e-09
DDX20	0.380568	4.03083e-24	3.51372e-23
BTBD1	-0.00330045	0.896754	0.918723
FAR2	0.305498	3.46029e-07	8.88679e-07
BCAS1	-0.378131	0.00139184	0.00252351
POU1F1	-0.548783	2.47456e-08	6.97e-08
CHI3L2	3.03893	8.35637e-88	4.47582e-85
SBNO2	0.837003	5.48281e-55	4.55693e-53
PMS1	-0.0726855	0.00962359	0.0156216
HMG20B	0.262265	3.70495e-09	1.11447e-08
CALCRL	-0.31396	0.000443275	0.000851507
TAF11	0.170233	2.97332e-10	9.74744e-10
ANKS1A	-0.128481	0.000772474	0.0014445
AP3D1	-0.108368	7.30335e-05	0.000151977
ZNF76	-0.107243	1.59064e-05	3.52506e-05
SLC9A3R2	-0.0856917	0.0836619	0.11638
NTHL1	-0.169478	0.000155784	0.000313862
UHRF1BP1	-0.071391	0.0473974	0.0689605
GNAI3	0.503005	2.99084e-36	6.34202e-35
IPO5	0.0270976	0.347149	0.418154
OAT	-0.509494	1.18668e-32	1.91747e-31
WDR3	0.234377	5.77468e-10	1.85224e-09
PKN2	0.239736	3.20354e-10	1.04753e-09
WDR18	0.00765946	0.861657	0.890728
TRAM2	0.735001	2.73425e-31	4.02529e-30
NTN1	0.30272	2.22402e-06	5.325e-06
GLP2R	-1.16915	2.43199e-18	1.42295e-17
MCM10	0.723895	1.60078e-09	4.95821e-09
DGKA	0.0843044	0.00900839	0.0146884
ERBB3	-0.35697	0.000994443	0.00183521
ROPN1	-0.444825	8.52823e-05	0.000176374
ANKRD44	-0.250791	5.35482e-09	1.58905e-08
KARS1	0.108414	1.5392e-05	3.41559e-05
ADAT1	0.120086	0.00014551	0.000294035
PDIA5	1.31862	1.25317e-63	1.73148e-61
TBC1D22B	0.0632568	0.0176684	0.0275606
NDUFB4	0.131775	9.89621e-05	0.000203376
SPEN	-0.245597	5.89346e-07	1.48423e-06
MYLK	0.645566	8.51277e-16	4.15861e-15
ZC3H15	0.0240554	0.324456	0.393969
MAP2K4	-0.433096	4.26672e-20	2.85007e-19
PACC1	-0.0855958	0.105718	0.144123
SNAP91	-1.36493	6.66035e-34	1.18913e-32
SLK	-0.277969	1.20283e-10	4.05098e-10
CYB5R4	0.241086	6.10469e-10	1.95491e-09
COL17A1	-1.07439	8.39958e-20	5.48241e-19
GSTO2	-0.742856	4.31941e-22	3.31971e-21
SEC61A2	-0.327916	1.07168e-10	3.62475e-10
PRKCQ	-0.503739	4.28728e-13	1.73236e-12
TLE2	0.143143	0.0761317	0.106799
ASB1	-0.510069	5.41898e-39	1.42228e-37
FAM107B	-0.335729	4.06009e-07	1.03616e-06
ME1	-0.132181	0.182768	0.236776
TBC1D1	0.571353	3.7749e-24	3.29924e-23
CDK13	0.130336	8.48396e-08	2.28932e-07
MTHFD2	-0.143798	0.069338	0.0979879
SLC9A7	-0.613539	6.20624e-22	4.7172e-21
FOXJ2	-0.0612902	0.0676497	0.0958018
YBX1	0.542086	4.31937e-26	4.35197e-25
PDE4A	-0.476995	8.54314e-15	3.89496e-14
PPP2R5A	-0.570867	6.32112e-23	5.12601e-22
CTNNA2	-0.389259	2.8276e-09	8.59133e-09
ELAVL1	0.0874768	3.68669e-05	7.89043e-05
TIE1	-0.0352438	0.546873	0.616374
DIP2B	-0.23465	7.81316e-07	1.94656e-06
SMARCD1	-0.0514626	0.126364	0.169547
KDM4A	0.146453	5.46014e-05	0.000115033
NFYC	0.103209	8.69882e-05	0.000179731
ZMYND12	0.780778	1.38464e-15	6.66881e-15
SLC9A3	-0.391327	1.24012e-05	2.77835e-05
NGEF	-1.19127	1.90246e-22	1.49716e-21
ASPM	1.04376	2.92423e-16	1.47298e-15
CD84	0.565474	6.56143e-11	2.25551e-10
ELOVL1	0.260096	0.000120264	0.000245029
SPI1	0.844994	1.19626e-27	1.3484e-26
ZNRD1	0.330267	3.91598e-13	1.58732e-12
MPPED2	-0.142819	0.0451863	0.0659804
CLDN18	0.576861	2.23751e-12	8.55885e-12
ZBTB11	-0.102702	0.000437235	0.000840442
ATXN3	-0.167424	1.95199e-08	5.54562e-08
GOLGA5	0.0260034	0.322923	0.392316
FGFR2	-0.375844	5.53137e-06	1.2805e-05
LRRC40	0.176705	3.23719e-07	8.33405e-07
ISOC1	0.0205793	0.571656	0.639967
EML1	0.065653	0.0890195	0.123119
TRMT11	-0.18131	5.3673e-08	1.47393e-07
THUMPD1	-0.272079	4.09165e-21	2.9298e-20
MSANTD3	0.367643	5.20711e-25	4.85307e-24
KIF26A	-0.591275	2.1269e-08	6.02438e-08
ATG2B	-0.378557	6.25363e-21	4.42744e-20
ARFGEF1	-0.0974458	0.00117924	0.00215833
ACSM2B	-0.0103204	0.95813	0.96825
ZFAT	-0.101928	0.00722801	0.0119471
MTFR1	0.561557	1.85838e-45	8.05453e-44
STAG3	-0.373909	1.84763e-12	7.11581e-12
FECH	-0.0546396	0.0663678	0.0941401
MYO9A	-0.373125	3.13648e-17	1.69255e-16
DDX3Y	0.0348163	0.871178	0.898302
PFKP	-0.38063	6.40486e-11	2.20343e-10
IDI1	-0.680049	6.05102e-41	1.86319e-39
SP100	1.17715	1.8001e-51	1.20521e-49
KLF6	0.784522	4.11031e-51	2.70601e-49
PLPP1	0.38315	9.72323e-18	5.42772e-17
NEO1	-0.231769	4.34453e-08	1.2027e-07
TRAM1	0.745086	2.50723e-58	2.50636e-56
PHKA1	-0.0227031	0.696129	0.751058
TNFRSF1A	1.1671	1.22733e-59	1.34125e-57
CACNB1	-0.833495	2.89567e-31	4.2586e-30
EVI5	0.0374917	0.322061	0.391422
STOML1	-0.171385	1.59146e-05	3.52614e-05
PKM	0.371965	1.66425e-15	7.97038e-15
DHX29	-0.0153236	0.487686	0.560002
DNTTIP2	0.223346	2.42083e-18	1.41738e-17
METTL22	0.069146	0.0226239	0.0347263
TP53BP1	-0.285373	1.17438e-10	3.95886e-10
TRO	-0.232344	1.13708e-06	2.79107e-06
RRP15	-0.0067785	0.807485	0.846304
RHOA	0.303053	1.2561e-28	1.53336e-27
DHX8	0.124394	2.286e-06	5.46787e-06
PMS2P4	0.0438614	0.278079	0.343932
PRKCZ	-0.934053	5.54613e-28	6.43366e-27
ZFY	0.058082	0.792896	0.83442
IARS2	0.103393	3.809e-05	8.13895e-05
SYT1	-1.75735	3.86744e-33	6.50849e-32
NAV3	-0.707528	8.6985e-20	5.66813e-19
IDH3G	-0.15225	1.27508e-07	3.39402e-07
ROGDI	-0.59259	7.87582e-25	7.24385e-24
PDZD4	-1.19629	1.91456e-62	2.49439e-60
ATP2B3	-1.63836	9.98215e-31	1.41205e-29
ROCK1	0.0159779	0.718308	0.770637
CBFB	0.381183	5.50546e-26	5.51117e-25
PDK3	0.895994	3.39562e-45	1.43866e-43
HYAL2	0.683303	3.94236e-44	1.55632e-42
HDAC4	-0.868329	1.84056e-49	1.08055e-47
RASSF1	0.342393	1.38661e-25	1.34461e-24
FGFR3	-0.429735	0.000157781	0.000317708
IFI35	0.52251	2.30958e-12	8.82752e-12
HEATR6	0.0120063	0.66808	0.727124
COASY	-0.0526368	0.0382201	0.0565082
PLEKHH3	0.0904109	0.0240359	0.0367195
MEF2A	0.047162	0.263866	0.328263
OTUD5	-0.259796	1.36381e-23	1.15294e-22
TFE3	0.122378	0.000126476	0.000257119
TBC1D25	-0.0950419	0.000226252	0.000448441
ACSL4	-0.0373569	0.408993	0.481642
INPP5A	-0.48237	4.3267e-26	4.35834e-25
GPKOW	-0.292469	5.88294e-20	3.88539e-19
GRIPAP1	-0.470476	2.61601e-37	6.037e-36
FTSJ1	0.124733	9.35066e-07	2.31195e-06
PRR11	0.610961	3.60264e-18	2.08264e-17
REEP1	-0.492987	1.26535e-13	5.32829e-13
ATP11A	0.0547991	0.249016	0.311862
POLR1A	-0.034206	0.278896	0.344756
LAPTM4A	0.424208	1.46985e-27	1.64185e-26
TTC7A	0.272988	1.17183e-10	3.95089e-10
IP6K2	0.0986811	0.000642659	0.00121193
STON1-GTF2A1L	-0.26622	0.0302454	0.0454613
SRBD1	0.0953225	0.00160962	0.00289428
KIF2A	-0.354832	9.34091e-14	3.96998e-13
RASGRP2	-0.304918	1.4453e-08	4.14493e-08
PSME4	0.165515	6.2897e-09	1.85758e-08
IFT80	0.161552	3.02845e-05	6.53613e-05
SIRT2	-0.204775	0.000377739	0.000730703
ERLEC1	0.0729	0.0126498	0.020185
PPP2R5B	-0.154212	2.05223e-06	4.92591e-06
PYGM	-0.398353	0.000848217	0.00157743
PAGE1	0.271243	0.385258	0.457641
PITX1	1.89942	2.49091e-27	2.72555e-26
TRPC7	1.20211	4.54147e-16	2.26032e-15
MAST4	-0.279148	2.55785e-07	6.64305e-07
ADGRF5	0.268072	2.80598e-06	6.66106e-06
SDK2	-0.185676	0.0139706	0.0221427
ADAM7	0.0071108	0.978402	0.983819
NUP133	-0.123376	2.07369e-07	5.42788e-07
NUCKS1	-0.238523	1.48346e-15	7.13206e-15
VPS35	0.0308849	0.226068	0.285987
DNAJA2	0.0218446	0.315174	0.38414
BCL3	1.55573	4.70524e-82	1.81833e-79
KCNAB2	-1.16562	7.63728e-34	1.35685e-32
ABCC9	-0.205165	0.0151771	0.0239101
GAL	2.02596	4.5774e-41	1.42768e-39
CLEC2D	-0.00671804	0.910249	0.929707
FUNDC1	0.10073	0.00162444	0.00291913
MAOB	1.14652	1.73843e-19	1.11019e-18
RORA	-0.25745	1.71152e-06	4.13789e-06
DRD4	-0.306866	0.000191369	0.000382253
TGFBR3	-0.312532	4.11257e-05	8.76131e-05
PLA2G10	-0.0947817	0.227423	0.287443
HES2	1.59787	2.53765e-30	3.49068e-29
ATP1B3	0.526348	2.62153e-47	1.3043e-45
NEDD4	0.177029	0.00477326	0.0080859
PIGB	0.256072	2.11828e-09	6.50356e-09
MAPK6	0.0382123	0.293656	0.360903
GNB5	-0.503994	1.90909e-20	1.30579e-19
RAB27A	1.22685	1.36703e-79	4.39324e-77
HDHD5	3.92155e-05	0.999239	0.999285
UFD1	0.200523	4.82621e-09	1.4367e-08
LRP6	-0.174167	0.00119227	0.00218044
GUCY2C	0.986045	9.54095e-23	7.64986e-22
SCT	-0.77829	6.32029e-13	2.52013e-12
PHRF1	-0.215029	8.37958e-09	2.44946e-08
ELP1	-0.0980855	0.000657316	0.00123861
NUCB2	0.10632	0.00725776	0.0119926
PFN2	-0.134353	0.00733829	0.0121197
PTPN3	-0.655913	2.3164e-06	5.53793e-06
SPTB	-1.09798	1.87582e-20	1.28384e-19
DAPP1	1.04293	1.39065e-31	2.08694e-30
FGF10	0.515656	0.00597032	0.00997774
SLC44A1	-0.0485299	0.389966	0.462508
TMEM260	-0.0593184	0.0960791	0.132062
SMG6	-0.185757	1.00438e-05	2.26811e-05
EXOC5	-0.131782	4.43355e-05	9.41875e-05
CLTCL1	-0.420635	1.58589e-15	7.60934e-15
FGF22	-0.601632	6.29748e-10	2.01398e-09
FSTL3	0.922414	4.08601e-50	2.51449e-48
DGCR2	-0.517447	8.48259e-26	8.36783e-25
RNF126	-0.00657487	0.843668	0.875994
MNT	-0.232702	2.51189e-14	1.11202e-13
ZXDC	-0.0150439	0.590808	0.657843
JMJD6	0.0961359	0.00124293	0.00226764
POLB	0.0818668	0.0149081	0.0235135
ST6GALNAC1	-0.507366	1.79362e-11	6.42259e-11
WIPI1	0.78948	2.46883e-50	1.52796e-48
FRMPD1	-1.06844	7.60045e-35	1.44372e-33
GBA2	-0.202132	1.99194e-11	7.11396e-11
NDST1	-0.247871	3.86467e-11	1.35119e-10
ASNS	0.16554	0.000476412	0.00091178
AP3M2	-0.283347	7.06821e-13	2.80536e-12
CNGB1	-2.19583	7.55806e-33	1.23785e-31
ST6GALNAC2	0.832639	9.81242e-19	5.93409e-18
CHAT	1.65166	3.49956e-12	1.32163e-11
PABPC1	-0.0252037	0.615149	0.680181
TESK2	-0.280275	1.23853e-05	2.77508e-05
CFAP20	0.121319	7.94456e-05	0.000164798
CSNK2A2	-0.0547159	0.011209	0.0180349
PTPN21	0.0991088	0.0668018	0.0947122
EIF2B3	0.338091	1.61905e-19	1.03602e-18
CAMK2A	-2.13067	1.08257e-40	3.27298e-39
TCOF1	-0.114804	0.000144469	0.000292069
CDC42	0.628158	2.55728e-44	1.02162e-42
OSBPL3	0.49871	4.22247e-13	1.70713e-12
EPHA8	-1.1763	3.7587e-21	2.69896e-20
SLC12A3	0.59874	1.95176e-09	6.00915e-09
RAD18	0.387795	5.23499e-15	2.42546e-14
ATP2B1	-0.410902	4.04336e-08	1.12212e-07
TRPM5	0.00474552	0.958277	0.968298
NCK2	0.167226	2.30729e-07	6.01464e-07
MAP4K4	-0.287647	2.32389e-12	8.88063e-12
MGAT4A	0.211343	6.76738e-08	1.841e-07
RPL31	0.0502086	0.31512	0.384085
WDR1	0.5737	7.05597e-65	1.04479e-62
SNX13	0.0405528	0.206876	0.26447
MS4A12	0.0891286	0.799039	0.83954
ARHGAP10	0.335862	6.88183e-11	2.36022e-10
RPS6KA2	-0.265503	3.77979e-07	9.67704e-07
ING3	0.0539437	0.150856	0.199078
VASH1	-0.0168856	0.693107	0.748499
LMCD1	0.532179	1.61282e-15	7.73346e-15
BUD23	0.235289	7.45764e-14	3.18392e-13
SEL1L	-0.078229	0.0428531	0.0628336
TRIP13	0.880361	1.81937e-24	1.63018e-23
ATP6AP1	0.114138	6.36287e-05	0.00013323
TCF3	0.0282149	0.525319	0.59617
TRIB2	0.225123	0.00185021	0.00329859
DAZAP1	0.0104669	0.754354	0.801912
MBD3	-0.0901348	0.0214393	0.0330026
PRLH	0.221249	0.82457
HLTF	-0.156348	1.96295e-06	4.71973e-06
FAM50A	-0.00831436	0.826292	0.861783
FAM3A	-0.00163648	0.958276	0.968298
CPSF1	-0.178232	6.92559e-05	0.000144379
MYO3B	0.0680873	0.547559	0.617051
CYBRD1	0.466689	4.4654e-11	1.5547e-10
CDH19	0.928349	1.33226e-11	4.8219e-11
PDCD2	0.116838	0.000602409	0.00113999
SLC6A15	-1.11776	8.53816e-16	4.16961e-15
RDH11	-0.0430288	0.146628	0.1941
PRKACA	0.19334	4.33327e-10	1.40339e-09
ADGRL1	-0.622183	5.26119e-41	1.62924e-39
SPP2	0.735277	0.0844235	0.117361
ACTN1	1.71606	1.99242e-89	1.29017e-86
ZFYVE26	-0.123772	0.00111569	0.00204773
RPS6KA6	-0.632129	1.25189e-10	4.2113e-10
EPN2	-0.477065	1.21507e-15	5.87623e-15
PTPN18	0.288989	7.19027e-14	3.07188e-13
LIMS2	-0.898941	5.23884e-16	2.59752e-15
ASIC4	-0.54433	5.89395e-06	1.36015e-05
SPEG	0.0132058	0.785706	0.828602
LNX1	-0.23846	0.0152347	0.0239964
ALDH3A2	0.23773	9.90992e-12	3.61721e-11
TFRC	0.801444	8.6817e-31	1.23291e-29
SREBF1	-0.431378	6.98147e-11	2.39288e-10
TRPC5	-1.20783	6.46518e-16	3.18343e-15
AFF4	-0.147795	9.43025e-05	0.000194177
UBE2D1	0.00219754	0.935255	0.949613
MPP5	-0.0795478	0.0314914	0.0472311
RHOBTB1	0.182846	1.41994e-07	3.76737e-07
SMC1A	-0.111501	0.00896718	0.0146256
HSD17B10	0.282716	3.7937e-12	1.42799e-11
MARK2	-0.107776	1.32108e-05	2.95089e-05
HMMR	1.10874	1.20214e-26	1.25735e-25
CHFR	0.16128	4.58519e-08	1.2669e-07
TRHDE	-1.73216	3.71317e-28	4.3776e-27
P4HA2	1.30758	2.96964e-71	6.02046e-69
FCGR2B	2.83392	1.66323e-81	5.96356e-79
NFATC3	0.275402	7.30846e-14	3.12115e-13
TRNT1	-0.0396061	0.113857	0.154153
ACADVL	0.151415	3.71513e-05	7.94739e-05
STK10	0.336504	1.13096e-15	5.47743e-15
FBXW11	-0.27585	1.10818e-19	7.17266e-19
ACAP1	0.159967	0.00058321	0.00110554
CRMP1	-0.257927	4.40119e-07	1.12051e-06
EVC	0.975383	1.12006e-21	8.35948e-21
DERL2	0.205144	2.21277e-19	1.40168e-18
SIDT1	-0.800717	2.42515e-17	1.31898e-16
NDE1	0.477306	1.12841e-19	7.29924e-19
IRAG1	-0.878576	6.69425e-27	7.11663e-26
TMEM38A	-0.103583	0.129069	0.172851
AP1M1	0.0738497	0.0028972	0.00504474
PVR	0.456867	5.02982e-25	4.6959e-24
XRCC1	0.0442647	0.149146	0.197086
SCARB1	-0.340872	1.18613e-16	6.14522e-16
CYP2W1	-0.125212	0.194293	0.249975
MCM2	0.762558	1.64665e-21	1.21559e-20
MOV10L1	-0.552046	1.05526e-11	3.84501e-11
PANX2	-1.08245	6.10429e-36	1.26594e-34
SELENOO	-0.246865	6.63451e-09	1.95569e-08
TP63	1.3129	1.22069e-26	1.27522e-25
ALPK1	0.910836	3.78641e-36	7.97057e-35
LLGL2	-0.0115919	0.867504	0.895452
PDE8A	0.133605	0.0555521	0.0798478
CLCN4	-0.633013	1.70206e-18	1.00824e-17
NLE1	-0.155713	2.07741e-07	5.43727e-07
SDHA	-0.22863	2.35229e-12	8.98365e-12
SMARCE1	0.256666	1.30586e-20	9.02724e-20
FNDC8	0.146219	0.0262207	0.0398509
GSDMB	-0.200507	0.00451869	0.00767683
KDM5A	0.10184	0.0202233	0.0312683
ADAM11	-1.34276	5.38649e-39	1.4146e-37
PPP2R3A	-0.038465	0.470579	0.543198
FERMT2	0.34103	1.75041e-15	8.37189e-15
ABCB11	1.23668	8.03857e-11	2.74242e-10
DHRS9	-0.477046	5.37117e-05	0.000113236
CD5L	0.531683	0.00176452	0.00315399
PTGS2	1.48991	2.90984e-30	3.98496e-29
IGF2BP2	2.17276	1.16788e-44	4.76657e-43
MAP3K13	-0.0587862	0.0578832	0.0829511
ST6GAL1	0.295607	2.01001e-07	5.26692e-07
TBX21	0.909139	4.71441e-17	2.51487e-16
VDAC1P1	1.63982	2.96615e-53	2.19228e-51
FRY	-0.704346	2.9345e-25	2.78524e-24
PICALM	0.23541	6.47422e-17	3.41854e-16
NSF	-0.703781	6.23952e-26	6.22016e-25
GLI2	0.265404	0.0013043	0.00237362
CLASP1	-0.249005	3.94294e-11	1.378e-10
MRPS34	-0.033201	0.365194	0.436905
NOTCH3	0.700707	1.35597e-29	1.7775e-28
CLNS1A	-0.218521	1.05878e-12	4.14915e-12
PPP2R2C	-1.54613	3.37747e-39	9.06192e-38
TEAD2	1.16687	2.16708e-34	3.98722e-33
EED	0.18121	6.16943e-12	2.2877e-11
CDHR2	-0.599731	4.30589e-14	1.87242e-13
SNCB	-1.59496	2.15401e-33	3.70693e-32
TSG101	0.0087483	0.750479	0.798517
NCBP3	-0.020546	0.401211	0.4739
ATP2A3	0.932981	1.70965e-32	2.72796e-31
CA12	1.28325	2.8559e-26	2.91537e-25
MGLL	-0.0558263	0.346725	0.41773
NTN4	-0.498354	9.33987e-07	2.30955e-06
BCS1L	0.0195251	0.463897	0.536355
NUAK1	-0.701287	6.60347e-19	4.04649e-18
DPP8	-0.405262	6.23325e-25	5.76732e-24
SLC24A1	0.132962	0.000600434	0.00113655
ZNF532	-0.0746015	0.0341395	0.050928
SCARF1	0.399459	1.03876e-20	7.23616e-20
LMAN1	0.394009	4.34476e-28	5.0959e-27
HACD3	-0.204539	3.25211e-09	9.8343e-09
IPCEF1	-1.34879	6.77224e-37	1.51216e-35
ZZEF1	-0.240165	2.07952e-10	6.88861e-10
NOX3	-0.827547	1.57067e-07	4.15282e-07
ENO1	0.407405	8.12297e-19	4.93579e-18
SLC12A1	-0.316055	0.000141875	0.000287079
MYDGF	0.586533	3.42043e-34	6.22202e-33
ANO8	-0.49361	1.53697e-18	9.13698e-18
TUBE1	-0.102913	0.0180242	0.0280814
ARHGEF10L	-0.12153	0.0339585	0.0506791
TXK	1.30127	4.31497e-33	7.23917e-32
WSCD2	-1.65814	2.47473e-31	3.65902e-30
KCNQ2	-0.795995	2.41878e-21	1.76013e-20
TACR2	-0.162813	0.0381695	0.0564431
ACTR6	-0.182544	1.61425e-12	6.24859e-12
TIPIN	0.299812	1.89742e-17	1.03821e-16
SRI	-0.14922	0.000386169	0.000746344
EIF4G3	-0.117196	0.00383246	0.00657172
NUP37	0.568052	2.32306e-39	6.33078e-38
SEMA3A	1.26436	4.21085e-23	3.4502e-22
GTSE1	1.01921	3.77643e-20	2.53309e-19
SEMA3C	0.660505	6.63998e-11	2.28052e-10
TTC38	0.490492	2.02413e-16	1.03108e-15
ACAT1	-0.134917	6.53231e-05	0.000136593
GRAMD4	-0.252399	4.09782e-13	1.65859e-12
CELSR1	1.91163	7.48874e-62	9.39014e-60
WNT8B	-0.447002	3.13593e-06	7.41026e-06
ZNF638	-0.34137	3.58543e-22	2.76934e-21
SLC25A40	0.0867592	0.00967878	0.0157059
TIMM21	-0.0516215	0.0287594	0.0433691
ADD2	-0.576031	3.75171e-21	2.69438e-20
FGF4	0.0394303	0.920552	0.937718
RASAL2	-0.345349	1.48861e-12	5.78031e-12
VPS9D1	-0.325057	1.14982e-19	7.43331e-19
ZNF37A	-0.360972	1.49938e-14	6.73192e-14
MARK3	-0.0307148	0.220305	0.27948
SLC25A3	-0.010033	0.703942	0.757886
FNDC3B	1.11361	8.38675e-79	2.61769e-76
FOSL2	1.24089	1.76327e-69	3.35523e-67
CACNG5	1.57877	5.2458e-15	2.42995e-14
CACNG4	-0.595751	1.30024e-10	4.36753e-10
FRYL	-0.0813419	0.0555736	0.0798761
TMEM131	0.0634316	0.0273838	0.0414806
FSCN1	0.371399	1.77627e-09	5.48455e-09
ACTB	0.593509	8.53733e-57	7.86395e-55
MOCOS	1.51378	2.74375e-44	1.0941e-42
PLD1	0.0502901	0.546269	0.615853
ATP12A	0.0440808	0.734805	0.784998
WDR62	0.841363	2.33989e-16	1.18774e-15
DLG1	-0.228245	1.3811e-10	4.62982e-10
RAB7A	0.0708473	0.00231672	0.00407834
BCAP29	0.141097	0.000293177	0.000574139
SEC31B	-0.546649	2.74611e-11	9.70038e-11
SART3	-0.186414	3.26592e-14	1.43254e-13
ARHGAP15	0.935483	3.60712e-33	6.09167e-32
TUBA3D	-0.314385	2.2115e-07	5.77363e-07
PAX2	0.701936	7.09972e-06	1.62699e-05
EXOSC7	-0.0312366	0.359511	0.430939
KIFAP3	-0.164512	1.09372e-06	2.68951e-06
MKRN2	-0.0762132	0.000662283	0.00124764
MCM6	0.468217	3.47904e-18	2.01305e-17
REXO2	0.802252	6.10029e-76	1.62369e-73
RBM7	0.386731	2.01433e-29	2.60638e-28
RBMS2	0.206697	1.33462e-11	4.82965e-11
BAZ2A	-0.224824	9.15261e-09	2.66751e-08
PTPN23	-0.278595	3.75607e-18	2.16641e-17
MLH1	0.17074	2.98142e-11	1.05051e-10
UNG	0.244362	1.32226e-11	4.78729e-11
FMO4	0.386396	7.41012e-13	2.93731e-12
KLHL20	-0.0478526	0.16307	0.213624
RGS11	-0.696548	2.6228e-14	1.15911e-13
SLC46A1	-0.21815	8.26307e-10	2.62018e-09
PLXNA2	-0.21521	5.00911e-05	0.000105881
SPAG5	0.446409	1.04092e-08	3.02116e-08
ANKRD13A	-0.0670913	0.0304485	0.045754
TPD52	0.0175005	0.776104	0.82031
ACACB	-0.117541	0.100005	0.137006
TRAF4	0.244738	0.000311517	0.00060838
PAG1	-0.0841936	0.0626746	0.0892837
GPATCH1	0.0954092	0.00231446	0.00407471
ICAM3	1.06719	5.79676e-42	1.92126e-40
NT5C2	-0.306209	5.03102e-09	1.49542e-08
MCAM	1.23314	2.77696e-70	5.45152e-68
GPC4	0.300015	2.67145e-05	5.79735e-05
MBNL3	0.737445	2.22073e-21	1.62172e-20
CAMSAP3	-1.17525	4.45832e-32	6.90554e-31
RAP1GAP	-0.899882	1.32814e-33	2.3225e-32
XAB2	-0.212539	4.61907e-09	1.37835e-08
ARHGEF1	0.234104	7.68274e-07	1.91572e-06
STXBP2	0.713149	1.45028e-25	1.40416e-24
MAP2K7	-0.126325	1.24898e-06	3.05468e-06
NMRK2	-0.409704	0.00130587	0.00237618
DGKD	-0.157295	9.25375e-05	0.000190679
CTTNBP2	-0.551584	8.29915e-13	3.27922e-12
ACTL6B	-1.20848	3.06317e-23	2.5323e-22
RARB	0.206165	0.00242842	0.00426339
TOP2B	-0.295238	1.11993e-17	6.22444e-17
TM9SF3	-0.265133	1.19955e-14	5.41544e-14
NFKB2	0.488499	5.80047e-22	4.41729e-21
UBE2T	0.880077	6.08181e-21	4.30932e-20
PPP1R12B	-0.552932	6.61124e-23	5.35828e-22
DNAJC10	0.357711	8.49496e-36	1.74175e-34
GTF3C1	-0.207835	4.32761e-12	1.62178e-11
IL4R	0.919537	1.35616e-53	1.03042e-51
USP33	0.00435483	0.891987	0.915104
PAK3	-1.15121	2.23443e-32	3.53282e-31
CAPN6	3.28392	1.17375e-66	1.85175e-64
DCX	-0.655926	5.83246e-09	1.72666e-08
SNRPA	0.128253	0.000277637	0.000545332
SPAG6	-0.146243	0.184917	0.239252
EXOSC5	0.0605166	0.165778	0.216837
DYNC1I2	0.0250684	0.332133	0.402087
APBB1IP	0.589059	6.6808e-13	2.65792e-12
LRCH4	0.156424	0.000253493	0.000499695
FAM76B	-0.0341261	0.329437	0.399112
SIRT6	-0.0400917	0.263787	0.328202
TYR	0.388856	0.119929	0.161688
POLD3	0.35741	1.19571e-27	1.34812e-26
ACTN2	-0.401351	2.30735e-09	7.06205e-09
CAPZB	0.270549	2.24801e-14	9.97747e-14
GPR137B	-0.0786722	0.126961	0.170274
NAALAD2	0.0559606	0.562515	0.631347
JADE1	-0.25363	3.38234e-06	7.97689e-06
SLC25A43	0.858664	1.18925e-25	1.15919e-24
UBE2A	0.374493	1.18416e-36	2.58684e-35
FGFR1	0.418987	3.05059e-11	1.07383e-10
FKBP6	0.202562	0.0380293	0.0562434
SMC1B	0.444117	1.3415e-06	3.27396e-06
FBLN1	1.2625	2.29791e-30	3.17096e-29
ITGA8	0.259981	0.0191202	0.0296696
CST7	1.46292	8.69013e-47	4.12496e-45
MAP2	-0.704057	1.57316e-24	1.41542e-23
PIAS2	-0.0333718	0.142343	0.188993
AMPH	-0.931147	2.14608e-24	1.91186e-23
ARAF	0.260877	3.97982e-18	2.29089e-17
MCCC1	-0.0279312	0.309398	0.37779
LAMP3	1.25992	9.94741e-30	1.31375e-28
FAP	1.42687	1.51248e-32	2.42315e-31
NEBL	-0.451472	4.68661e-08	1.29426e-07
ACER3	-0.099403	0.0015091	0.00272426
UBE2K	-0.0113107	0.686735	0.743141
PIK3C3	-0.235536	4.16508e-18	2.39309e-17
N4BP2	0.00503477	0.916271	0.934449
TIGAR	0.486704	4.29484e-20	2.86796e-19
TULP3	0.373631	4.97831e-19	3.07845e-18
SYNJ2	-0.316935	0.00105647	0.00194471
ADCY2	-0.503537	1.36097e-09	4.24088e-09
PPP2R5C	-0.231175	6.57208e-14	2.81609e-13
PMS2P1	0.517229	3.1057e-26	3.16515e-25
RBFOX1	-1.78177	4.39705e-34	7.94527e-33
GNB1	0.0882872	0.00450627	0.00765634
HOXA9	1.6899	3.99938e-11	1.39705e-10
EDN1	0.628021	1.09169e-12	4.27387e-12
MLLT10	0.0662287	0.0689291	0.0974577
ZCWPW1	-0.307352	1.48787e-09	4.61906e-09
ADCYAP1R1	-0.959938	4.59648e-29	5.79367e-28
FGF20	0.36157	7.42907e-05	0.000154489
P2RY10	1.96551	1.68311e-32	2.68759e-31
ITM2A	0.23615	8.91305e-05	0.000183947
NRDC	0.216035	1.20677e-14	5.4469e-14
VDAC3	-0.0347366	0.231267	0.291876
PCM1	-0.190958	3.97809e-10	1.29222e-09
TNRC6C	-0.576302	1.08129e-27	1.2223e-26
CBFA2T2	-0.0965839	0.00213752	0.00378022
BRINP1	-1.35456	5.51253e-37	1.23853e-35
ITCH	0.0331132	0.212658	0.270975
PKD2L2	-0.0237689	0.782828	0.826009
TP53INP2	-0.0432537	0.500283	0.572157
SDF4	0.521179	1.90999e-38	4.7487e-37
MYH7B	-1.05382	2.41509e-34	4.43601e-33
BPIFB2	-0.425127	0.00792509	0.0130248
TP73	0.864497	3.17034e-12	1.20137e-11
TOLLIP	-0.539182	4.54289e-32	7.03151e-31
UBE2D4	0.164016	2.51926e-07	6.54674e-07
CLUL1	0.220449	0.0682422	0.0965781
RUNX1T1	-0.81279	4.37614e-28	5.1298e-27
CDH17	0.178557	0.088268	0.122181
THOC1	-0.0402068	0.301032	0.368945
FKBP7	0.536437	2.32352e-25	2.21747e-24
OSBPL6	-0.0533567	0.175128	0.227905
SLC1A3	-0.300243	2.83983e-06	6.73489e-06
XRCC5	0.167326	1.09189e-11	3.97378e-11
LXN	1.35333	1.22806e-60	1.41701e-58
SP140	0.595718	2.70196e-18	1.57602e-17
MKNK1	0.322867	1.24136e-10	4.17751e-10
TNS1	-0.0132577	0.787069	0.829596
REXO1	-0.210586	9.78194e-10	3.08311e-09
SAR1A	-0.184894	5.10512e-12	1.90509e-11
CDC14A	0.155386	0.00212869	0.00376537
RAPGEF3	-0.728055	6.06232e-27	6.46543e-26
CEACAM1	1.00564	2.79587e-27	3.04848e-26
SENP1	0.134595	3.55464e-05	7.62098e-05
DUSP13	-0.392459	0.00329316	0.00569331
CIC	0.0208202	0.573845	0.64217
LIPE	-0.528367	1.86539e-11	6.66915e-11
FDFT1	-0.360261	8.94426e-19	5.42192e-18
PAFAH1B3	0.101414	0.0557806	0.0801657
OPHN1	-0.662728	2.4193e-16	1.22647e-15
AFM	0.18818	0.786469
KIF22	-0.0811714	0.0746414	0.104847
SCGN	-0.290645	0.101679	0.139119
CARMIL1	-0.246947	0.00223656	0.00394588
PGM1	0.286352	1.64025e-11	5.89578e-11
DDX1	-0.134674	1.73554e-07	4.57312e-07
DNM2	0.0955752	7.01771e-05	0.000146208
EPB41L2	-0.170461	0.000316155	0.000616689
RIMS1	-1.49954	2.02494e-38	5.02011e-37
MOXD1	1.5279	1.41946e-17	7.83007e-17
STX7	-0.228951	5.53038e-13	2.21404e-12
RABL2B	0.114276	0.0022181	0.00391459
KEAP1	-0.0664407	0.0103688	0.0167555
DDX43	0.0962724	0.382601	0.454896
PTPRH	0.223124	0.0368407	0.0546308
DCT	0.295318	0.00542716	0.00912464
SLC35C2	0.0475044	0.0482674	0.07013
CRYBG3	0.0482979	0.54319	0.612892
EPHA6	-1.1678	2.37836e-15	1.1266e-14
SCTR	-0.133474	0.177762	0.230945
RFX3	-0.253445	4.34734e-08	1.2034e-07
RIF1	-0.202628	1.06718e-10	3.60982e-10
RAB21	-0.0557367	0.0499665	0.072395
SLC4A4	-0.585889	8.48008e-14	3.60871e-13
SMARCA2	-0.480922	8.05708e-26	7.96074e-25
RDH8	1.42716	3.73195e-14	1.62954e-13
SESN1	-0.270088	4.85254e-07	1.23087e-06
MID2	-0.0223495	0.771251	0.816335
DNAAF6	2.18263	2.51315e-22	1.96456e-21
COL5A3	0.468576	4.60939e-09	1.37586e-08
SRCAP	-0.226473	5.8769e-12	2.18221e-11
PUM3	0.354506	1.83784e-20	1.25884e-19
CPB2	-0.520922	4.36912e-12	1.63649e-11
CHRNA3	0.15833	0.223809	0.283436
KCNN2	-0.677583	1.43013e-17	7.88689e-17
CNOT4	-0.0707142	0.00637083	0.010605
PSEN1	-0.0749468	0.0175858	0.0274396
CPOX	-0.0559494	0.194456	0.250162
CLDND1	-0.150539	0.0172212	0.0269066
MOK	0.0333505	0.542298	0.612044
HSP90AA1	-0.0969059	0.0101369	0.0164022
RBL1	0.337504	2.4576e-12	9.37182e-12
DLGAP4	0.0386202	0.252637	0.315857
IGSF9B	-0.343981	0.000311258	0.000607901
CFHR2	0.072423	0.980004
CROCCP3	-0.336476	2.13357e-10	7.06496e-10
NDC80	1.17949	5.44328e-24	4.69949e-23
AP4E1	-0.0335927	0.217791	0.276723
RSBN1	0.0466872	0.210739	0.268861
MAGI3	-0.244256	4.28868e-05	9.1199e-05
CXCL2	0.257731	0.0174344	0.0272181
AFP	2.3762	3.82111e-33	6.43552e-32
COL4A4	-0.0650101	0.536171	0.606362
TCF7	0.821163	1.51312e-25	1.46337e-24
OSTM1	0.470605	1.27404e-34	2.38457e-33
CDH7	-0.69719	9.86053e-07	2.43289e-06
IMPG2	0.15088	0.0121906	0.0195012
PCNP	0.200481	4.66057e-13	1.87743e-12
EXD2	-0.193572	1.40028e-07	3.71725e-07
ARG2	0.526892	5.72939e-21	4.06492e-20
MEF2C	-0.516193	8.95652e-12	3.2797e-11
PTPRC	1.06975	2.8708e-35	5.64083e-34
CACNA1S	-0.739208	3.58436e-08	9.98442e-08
PKP1	-0.274066	0.0500119	0.072456
UBA5	-0.15186	1.80063e-12	6.94279e-12
STK17B	-0.0040699	0.950856	0.962369
CDC14B	-0.172269	1.55945e-07	4.12415e-07
ZNF510	-0.230647	7.74708e-10	2.46196e-09
LRP2	-0.300755	0.0265581	0.0403327
ZNF506	-0.168812	1.92663e-08	5.47607e-08
JMJD4	-0.0352335	0.318208	0.387282
DUSP12	0.143485	1.6329e-06	3.95574e-06
AACS	-0.376132	2.02766e-14	9.02443e-14
DELE1	-0.10418	1.67482e-05	3.70253e-05
SLC13A1	-0.597051	0.00023283	0.000460763
CADPS2	-0.329578	0.000251067	0.000495227
PCDHB4	-0.0296218	0.806154	0.845236
PCDHA6	-0.285756	0.0659048	0.0935413
PCDHGA2	-0.448979	1.4649e-05	3.25854e-05
HSPB11	0.404133	2.01483e-18	1.18752e-17
PHLPP1	-0.506904	6.19906e-25	5.73935e-24
ATP8B1	1.00235	3.42978e-48	1.83027e-46
IL12RB2	-0.796778	8.0769e-12	2.97139e-11
SMARCD3	-0.102431	0.00759558	0.0125174
WDR70	0.0667608	0.00464257	0.00787526
FYB1	0.886826	3.73046e-27	4.03204e-26
MPP4	1.04013	1.8424e-30	2.56111e-29
STRADB	0.229833	5.06445e-08	1.39373e-07
BZW1	0.465709	1.72588e-39	4.76318e-38
PGR	-0.492721	8.54207e-06	1.94301e-05
C1QTNF3	0.0618386	0.432914	0.50568
ME2	0.120423	0.000111516	0.000227966
C5orf22	0.142478	7.12146e-07	1.78067e-06
CCNT2	-0.15688	1.24316e-08	3.58512e-08
FAM135A	-0.0310065	0.400084	0.472738
COL19A1	0.451064	0.00227659	0.00401193
EPB41L3	-0.526362	7.41253e-11	2.53642e-10
COBLL1	0.302766	1.44686e-07	3.83644e-07
DLG3	-0.760928	1.19755e-36	2.61478e-35
KCNK2	-0.399368	8.29791e-06	1.88967e-05
SERTAD4	-0.105513	0.345205	0.416054
TRAF5	0.573072	1.83473e-16	9.37792e-16
MRPL22	0.358981	2.71264e-21	1.96539e-20
GEMIN5	0.0278579	0.277026	0.342757
OPRK1	-1.43851	3.43857e-21	2.47482e-20
NFE2L1	0.0783552	0.0446526	0.065256
SEMA5B	0.0528998	0.495024	0.567234
GSK3B	-0.252813	8.37568e-11	2.85272e-10
ITGB5	0.371665	4.9901e-08	1.37475e-07
ERC1	-0.104466	0.0230271	0.0352951
XPO1	0.074275	0.00239928	0.00421496
LINC01587	2.84696	3.42803e-67	5.54945e-65
RNF13	0.219947	1.27402e-08	3.67167e-08
TRPM3	-0.616837	6.02794e-07	1.51651e-06
PALB2	0.0350295	0.138846	0.18482
DOP1A	-0.574222	7.21083e-28	8.3004e-27
LYRM2	-0.0556582	0.0531113	0.0765985
BCKDHB	-0.0584835	0.19074	0.245991
KAT6A	-0.283674	6.32872e-10	2.02352e-09
TUT7	0.162233	6.6669e-06	1.53144e-05
ULK2	-0.3089	4.56768e-10	1.477e-09
GRHL2	0.00503093	0.961256	0.97054
TNPO1	0.171346	2.88532e-07	7.46183e-07
PLOD1	0.950834	6.58563e-62	8.30574e-60
P2RX5	-0.675261	9.00368e-12	3.29641e-11
ITGAE	0.25414	7.13994e-09	2.0994e-08
DIS3	-0.133417	0.000130759	0.000265527
PIBF1	0.0608584	0.0657123	0.0932896
TDRD3	-0.210901	6.74754e-10	2.15315e-09
AC000061.1	0.0641656	0.931483
NUFIP1	-0.137572	7.37477e-05	0.000153404
PDS5B	-0.21239	8.88222e-09	2.59132e-08
OXCT1	-0.360133	1.93005e-17	1.05579e-16
RRAGB	-0.23565	6.54778e-12	2.42323e-11
EPYC	2.73827	1.33022e-17	7.34621e-17
CYLD	-0.0764018	0.0587726	0.0841202
SLC27A5	-0.0157781	0.748823	0.797087
ZNF324	0.0102877	0.769273	0.814757
ZNF671	0.0249297	0.450377	0.522967
ZNF416	0.427643	2.28113e-24	2.02676e-23
ZNF586	0.379455	4.97873e-22	3.80822e-21
ZNF446	-0.0206966	0.549753	0.619268
ZNF264	0.0366703	0.278272	0.344112
RPS5	0.487887	1.08364e-14	4.90802e-14
FAT1	-0.192349	0.0067516	0.01121
YTHDC1	-0.2208	1.44235e-16	7.42396e-16
CHMP2B	0.0457037	0.0989381	0.135652
SMAP2	0.0289621	0.545475	0.615006
PPIE	0.146679	2.80199e-06	6.65195e-06
ZMPSTE24	0.347284	2.07718e-22	1.6314e-21
STARD7	-0.0592446	0.00784874	0.012907
NOA1	0.0433183	0.158793	0.208587
REST	0.580161	2.58166e-24	2.28582e-23
HAL	1.33008	2.19391e-32	3.47128e-31
SSH1	0.107895	0.00231956	0.00408268
GSTP1	0.12997	0.00383895	0.00658234
APLP2	0.154706	1.3477e-05	3.00787e-05
FAM234B	-0.524847	9.79986e-23	7.8502e-22
SLCO1A2	-1.0906	5.18781e-24	4.4871e-23
WBP11	-0.0442041	0.0491478	0.0713064
EIF3I	0.450286	3.26196e-28	3.85613e-27
NKAIN1	-0.438753	5.29345e-06	1.22765e-05
COL16A1	0.00202879	0.979268	0.984442
TXLNA	0.530497	1.30627e-37	3.06834e-36
APOB	0.355837	0.0107435	0.0173222
NCOA1	-0.350085	7.82601e-19	4.76401e-18
AGBL5	0.13381	2.10514e-07	5.50621e-07
EFR3B	-0.568642	1.33661e-29	1.75352e-28
KIF3C	-0.783185	2.24684e-32	3.55115e-31
RAB10	0.0669957	0.0139953	0.0221773
GCKR	0.542458	6.30847e-13	2.51602e-12
HADHA	-0.150778	1.80067e-07	4.73696e-07
MAPRE3	-0.497516	2.4545e-22	1.91975e-21
CAD	-0.00197377	0.958735	0.968581
CD59	0.361806	4.14208e-15	1.93147e-14
CD82	-0.124954	0.0290648	0.0437892
BCORL1	0.147465	0.00103604	0.00190873
ATRX	-0.37165	5.0054e-10	1.61229e-09
AK6	0.0511854	0.0420369	0.0617161
FCN1	1.50174	3.59039e-29	4.56533e-28
MYNN	0.139202	2.12089e-06	5.08341e-06
MECOM	0.69085	1.68493e-26	1.74631e-25
SCAMP1	-0.286194	1.53735e-14	6.89671e-14
PREP	0.102218	0.00692112	0.0114696
HACE1	-0.21368	1.37841e-10	4.62152e-10
SEH1L	-0.00583538	0.832558	0.866636
WDR47	-0.258299	1.1364e-06	2.78956e-06
WDFY1	-0.00322039	0.908571	0.928321
OVGP1	-0.130087	0.0686582	0.0970937
SLC25A24	1.1223	6.42122e-49	3.6464e-47
MAP3K4	0.0421229	0.286506	0.353217
PILRA	0.657976	1.03123e-24	9.39913e-24
IGSF9	0.602255	2.05358e-11	7.32385e-11
ABCB1	-0.0171014	0.790036	0.832076
ZNF213	-0.20049	3.37263e-13	1.37224e-12
AKR1B1	0.295323	3.89784e-19	2.42692e-18
CPNE3	0.142346	6.94167e-05	0.0001447
RRN3	-0.20541	1.30834e-09	4.08099e-09
CTTN	0.0642113	0.0214653	0.0330402
WNT11	0.0307526	0.732467	0.78302
MTIF2	0.00816985	0.652552	0.713459
DDHD2	-0.317081	7.70534e-19	4.69451e-18
TTC39A	1.14987	5.17204e-30	6.96428e-29
EPS15	-0.158711	0.00137768	0.0024993
ORC1	1.0204	2.98285e-22	2.31877e-21
MGST2	0.757808	8.78692e-40	2.49653e-38
CHERP	-0.155965	3.49819e-07	8.98255e-07
ATG16L1	0.0857317	0.00297927	0.00518039
USP40	-0.0544147	0.0769373	0.107804
POMGNT1	0.232365	2.80732e-12	1.06745e-11
RAD54L	0.817114	1.00064e-16	5.20913e-16
MAST2	0.121007	0.000142709	0.000288645
DNAJA1	-0.147232	1.93643e-06	4.65876e-06
B4GALT1	0.816836	1.12891e-33	1.98129e-32
CHMP5	0.0702366	0.0271293	0.0411281
NFX1	-0.114178	3.54915e-05	7.61034e-05
AQP6	-0.612951	1.09628e-13	4.63841e-13
DIMT1	-0.192751	3.45187e-10	1.1266e-09
IPO11	0.127247	5.32221e-06	1.23392e-05
FOLH1	-0.278548	0.0155301	0.0244361
EIF2AK1	0.0559506	0.023699	0.0362418
NME8	1.18964	5.4801e-25	5.09218e-24
EPDR1	0.128893	0.0305004	0.0458271
SNX10	0.918104	3.09136e-21	2.23345e-20
SEPHS1	-0.287977	1.08719e-15	5.27189e-15
MRPL28	-0.152918	3.0803e-05	6.64229e-05
HBQ1	-1.06751	6.68576e-22	5.06216e-21
ITPKC	0.958463	1.04703e-60	1.21784e-58
CEACAM6	-0.357409	0.158514	0.208271
FAT2	-0.239509	0.00278198	0.00485562
RBM22	-0.0319464	0.125401	0.168365
TMED2	0.468157	6.83464e-40	1.94951e-38
ERO1B	-0.394188	2.31198e-27	2.53617e-26
ZFAND6	0.315918	4.3242e-18	2.48057e-17
HSD17B2	1.15645	7.97802e-09	2.33664e-08
TXLNG	-0.1422	2.13473e-05	4.67613e-05
PPEF1	-0.140946	0.251487	0.314613
LAT2	0.719869	7.35186e-22	5.55196e-21
HUWE1	-0.331602	8.0717e-18	4.5338e-17
ZW10	0.212092	1.012e-18	6.11417e-18
ALG9	-0.0732752	0.0122363	0.0195671
MYBPC2	0.720771	4.37068e-11	1.5227e-10
NOX4	2.11592	3.55901e-84	1.59183e-81
ACOX3	-0.108708	4.39471e-05	9.33898e-05
MTMR2	0.0715043	0.0342498	0.0510768
PPP1R15A	0.775449	3.44822e-35	6.72968e-34
HSD17B14	-0.220677	0.000146408	0.000295768
TRIP6	0.753351	1.45857e-22	1.15686e-21
ACHE	0.191666	0.0101955	0.0164926
FTL	1.01229	4.69271e-42	1.5649e-40
SRRT	0.0671362	0.0314682	0.0472012
BAX	0.500376	5.31228e-26	5.32148e-25
NLK	-0.440956	2.75249e-22	2.14437e-21
PIGS	-0.0230913	0.422819	0.495703
ADAMTS2	1.3436	3.37422e-39	9.05882e-38
TMPRSS11E	0.657146	0.00906684	0.0147754
ATXN7L3	-0.410467	7.67132e-24	6.57098e-23
PGS1	-0.0390288	0.0585069	0.0837786
PSMC5	-0.238873	2.60936e-16	1.31958e-15
UIMC1	0.116461	4.99166e-07	1.26504e-06
CETP	0.374237	2.14034e-05	4.68723e-05
MMP2	1.03068	1.00211e-30	1.41664e-29
MT3	0.178061	0.075979	0.106595
LPCAT2	0.514553	3.33748e-11	1.17235e-10
GNAO1	-0.783108	5.73985e-35	1.10285e-33
OGFOD1	0.186336	2.44578e-14	1.08364e-13
SH3BP2	0.20758	2.67501e-05	5.8048e-05
NOP14	0.186026	1.65009e-14	7.38335e-14
ADD1	-0.26945	8.37456e-22	6.30344e-21
L2HGDH	-0.303058	3.2069e-14	1.40807e-13
TXNDC16	-0.17833	1.34987e-05	3.0124e-05
RTRAF	0.236651	3.38872e-15	1.59181e-14
NID2	1.31521	2.76041e-38	6.75086e-37
GMCL1	-0.0538289	0.0288857	0.0435398
SF3B2	-0.210549	2.17662e-12	8.33402e-12
KLHL42	-0.285821	7.13109e-17	3.7551e-16
GNAS	0.0067935	0.825537	0.861187
DNM1L	-0.273552	5.74415e-19	3.53389e-18
PTHLH	0.774703	4.40546e-17	2.35528e-16
PHACTR3	-0.793141	9.44387e-19	5.7152e-18
ERGIC2	0.0698827	0.0113494	0.0182436
TFAP2C	1.4836	1.28712e-25	1.25066e-24
AURKA	1.09844	9.62711e-36	1.96456e-34
CASS4	0.651964	3.1373e-21	2.26551e-20
PIR	0.293619	0.000348581	0.000676955
AAMDC	-0.0468503	0.285877	0.352511
RFX2	0.0772755	0.227986	0.288095
METTL2A	0.0632032	0.0282283	0.0426437
SULT2B1	0.634987	1.20289e-12	4.69397e-12
ALG6	0.56317	5.23498e-28	6.089e-27
CNOT3	0.168402	6.09996e-07	1.53409e-06
GP6	-0.538007	1.81901e-11	6.50869e-11
PTPN4	-0.603961	2.52759e-37	5.83916e-36
DDX18	0.00646436	0.815552	0.852945
KHSRP	-0.0631272	0.0316072	0.0473999
GNA11	-0.146676	3.88589e-07	9.93337e-07
ASAP3	0.343318	5.915e-09	1.75002e-08
EDEM2	0.739505	1.05997e-58	1.08974e-56
DNMT3B	0.309898	2.81378e-08	7.89215e-08
REM1	0.253947	0.0879419	0.121791
TPX2	1.01971	6.33539e-22	4.80778e-21
FER1L4	1.80973	6.74543e-56	5.9241e-54
PDRG1	0.349709	5.99878e-17	3.17774e-16
EPB41L1	-0.64601	2.2906e-26	2.35381e-25
SLC15A1	1.79104	6.86344e-25	6.33859e-24
DOCK9	-0.397607	4.04258e-09	1.21216e-08
ANKRD10	0.263672	1.92179e-07	5.0449e-07
TGDS	0.437803	8.57364e-29	1.05974e-27
DOCK3	-0.951585	1.62609e-38	4.07321e-37
C3orf18	-0.324887	2.83041e-21	2.04833e-20
COQ9	0.0167832	0.590487	0.657564
TMEM40	0.567179	2.88852e-06	6.84501e-06
KIF9	0.462238	8.18076e-15	3.73485e-14
ARHGAP28	-0.229719	0.0209616	0.0323234
CRLS1	-0.0250219	0.492629	0.564982
DEFB127	0.0641555	0.982286
PPP1R13B	-0.596642	4.78741e-31	6.92802e-30
ATRN	-0.31532	2.34695e-19	1.48364e-18
SMOX	-0.168597	0.00231894	0.00408176
SIGLEC1	1.13326	1.38655e-20	9.56673e-20
FKBP1A	0.503041	3.98395e-33	6.69419e-32
NSFL1C	-0.0751612	0.000799129	0.001491
SLC4A11	0.564269	7.06706e-09	2.07882e-08
C20orf194	-0.439118	6.83006e-20	4.48565e-19
ZNF343	-0.105254	0.000827019	0.00153986
EBF4	-0.55228	4.88087e-22	3.73666e-21
CPXM1	0.0658398	0.495024	0.567234
MAVS	-0.043657	0.13264	0.177217
LZTS3	-0.694746	3.79562e-33	6.39507e-32
F11	-0.263164	0.0506579	0.0733208
XRN2	0.430264	1.13592e-35	2.30504e-34
KIZ	-0.464579	8.22736e-22	6.19802e-21
DYNLL1	0.159006	0.000142626	0.000288518
TESC	-0.0050009	0.950407	0.962027
SNX5	0.136145	8.61564e-07	2.13814e-06
RPL6	-0.0658263	0.127196	0.170553
SIRPG	1.6757	4.54774e-39	1.20161e-37
MAPKAPK5	-0.0239894	0.185347	0.239766
P2RX7	-0.33673	3.59269e-06	8.45642e-06
ESF1	-0.0864182	0.0123809	0.0197851
RBBP9	0.171367	5.1744e-07	1.30991e-06
ANAPC5	-0.0393929	0.11161	0.151394
SLC23A2	-0.499796	5.54067e-29	6.94144e-28
SLC8B1	0.377537	5.17276e-13	2.07642e-12
TMEM230	0.578502	2.21884e-40	6.59344e-39
DZANK1	0.0488251	0.170806	0.222777
KDM2B	-0.188818	2.71539e-09	8.26542e-09
CFAP61	1.20495	6.90127e-39	1.79288e-37
LHX5	-2.22504	1.0247e-29	1.35167e-28
TASP1	0.180233	1.43398e-08	4.11383e-08
OAS1	0.807936	2.08492e-12	8.0034e-12
GCN1	-0.0914316	0.00492888	0.00833454
RPLP0	0.340838	4.50898e-09	1.34717e-08
PXN	0.312894	1.59888e-18	9.49328e-18
SIRT4	-0.113264	0.0109112	0.0175763
RPH3A	-1.33335	1.80762e-24	1.62066e-23
KIF16B	0.242733	4.59353e-05	9.74477e-05
TRMT6	0.156459	4.99565e-08	1.3761e-07
CHGB	-1.39738	7.44884e-32	1.13872e-30
PEBP1	-0.380192	1.58647e-17	8.72801e-17
TBX5	0.325035	0.109293	0.148544
BRAP	-0.131287	7.81826e-09	2.29155e-08
ERP29	0.222188	8.77507e-11	2.98406e-10
NOS1	-0.126565	0.343624	0.414333
FUS	-0.182488	2.26629e-09	6.94224e-09
IGBP1	-0.134227	0.000217035	0.000430844
FXYD5	0.991779	1.22044e-39	3.41826e-38
ZNF302	0.0091581	0.786617	0.82924
GRAMD1A	0.216721	3.93202e-12	1.47838e-11
FXYD3	-0.110921	0.276462	0.342098
HEPH	-0.30999	0.000544197	0.00103516
CDIP1	-0.544793	8.26442e-32	1.25984e-30
CMTM1	-0.00932034	0.863771	0.892574
KCNH4	-0.807071	3.53647e-19	2.20635e-18
GANAB	0.343464	8.15437e-34	1.44694e-32
GMIP	0.323436	1.62602e-12	6.29359e-12
RBM41	-0.19767	4.06958e-07	1.03846e-06
BIRC5	1.3144	8.43597e-23	6.79025e-22
LAG3	0.301518	0.000421062	0.000810532
MLF2	-0.121432	7.07187e-05	0.000147294
OTUB2	-0.190264	0.000681595	0.00128246
DDX24	-0.243208	8.82359e-12	3.23375e-11
ZBTB25	-0.193977	3.62388e-11	1.26976e-10
NECAP1	-0.358542	3.04463e-16	1.53185e-15
ARHGAP4	0.507973	3.33911e-15	1.56919e-14
ANKRD24	-0.943618	1.54214e-32	2.46885e-31
DHX32	0.115581	5.89909e-05	0.00012398
RCOR1	0.0302803	0.406552	0.479301
GPATCH2L	-0.305651	4.24175e-13	1.71444e-12
LTBP4	0.527571	7.14396e-10	2.27563e-09
BLVRB	0.452006	2.88781e-12	1.09747e-11
SLC9A1	0.332429	4.45203e-09	1.33043e-08
SPTLC1	0.0957994	0.00249533	0.00437627
PAPOLA	0.0334838	0.173712	0.226213
CCNK	0.0301508	0.493412	0.56576
PCBP4	-0.504388	3.90641e-20	2.61704e-19
RGS1	1.04146	1.53706e-20	1.05749e-19
YPEL3	-0.460297	5.10185e-22	3.89827e-21
MRPS33	0.0875371	0.0162288	0.0254606
NDUFB2	0.126307	0.00320769	0.00555651
NUDC	-0.111195	0.00168057	0.00301374
MAEA	0.0913163	0.000138443	0.000280408
ICAM1	1.72927	2.67142e-66	4.16904e-64
STRN4	0.135405	0.000188663	0.000377144
IRAK3	0.4651	3.10497e-13	1.26749e-12
LYZ	1.9393	8.14127e-43	2.87162e-41
SI	-0.034415	0.851059	0.882145
MUL1	0.373899	1.18509e-29	1.55992e-28
TFAP4	-0.377307	2.25681e-14	1.00145e-13
PDCD7	-0.0280241	0.20397	0.261148
SPG21	0.235992	4.28618e-17	2.29349e-16
FETUB	0.119255	0.219773	0.278903
DNAJB11	0.35032	4.00997e-24	3.49624e-23
P3H2	1.34796	1.51304e-53	1.14361e-51
THPO	-0.370858	5.59204e-09	1.65786e-08
CHRD	-0.466036	1.30436e-15	6.29404e-15
FLT3LG	0.316173	1.23424e-08	3.55988e-08
RAB11FIP3	-0.241791	4.64745e-17	2.48038e-16
GNPTG	-0.200251	1.64576e-09	5.09246e-09
ZNF268	-0.0200624	0.503211	0.57499
GOLGA3	-0.131888	1.55413e-05	3.44784e-05
PABPC4	0.33559	1.08451e-23	9.21676e-23
CD209	1.13219	3.61821e-14	1.58178e-13
CERS4	0.0430991	0.25263	0.315857
MCOLN1	0.113984	0.000170116	0.000341358
USP48	0.0975091	0.000527598	0.00100495
EFNB1	0.611518	1.63496e-30	2.28007e-29
PDPR	-0.266776	7.88309e-09	2.30993e-08
AARS1	-0.343675	1.31491e-24	1.19072e-23
GLG1	0.0202948	0.500015	0.571971
KIF4A	1.20015	9.83128e-29	1.2083e-27
TNRC6A	-0.163295	1.89594e-06	4.56671e-06
PLEKHG2	0.712931	2.45024e-34	4.49868e-33
DLL3	-0.897079	6.75501e-14	2.89219e-13
NAT14	0.122181	0.0155043	0.024399
PITPNM2	-0.226983	1.32226e-05	2.95338e-05
EXOC1	0.0561784	0.0457101	0.0666914
RBM27	-0.0145578	0.516081	0.587299
POU4F3	0.130896	0.107247	0.145988
OSBPL8	-0.191606	1.0835e-05	2.44031e-05
DTX2	0.543957	6.09761e-31	8.76266e-30
NLRC4	0.800788	2.2286e-35	4.42102e-34
PUS7	0.435327	1.39963e-21	1.038e-20
LAMB4	0.828403	2.2301e-17	1.21579e-16
NRCAM	0.0995791	0.0774891	0.108503
LAMB1	1.70802	3.38336e-57	3.1841e-55
SLC26A4	-0.602321	1.51065e-08	4.32548e-08
SLC26A3	0.253841	0.00797635	0.0131036
DLD	0.0709198	0.0158256	0.0248685
WDR7	-0.473759	5.38693e-24	4.65376e-23
TXNL1	-0.0680784	0.0105069	0.0169608
IL5RA	1.29302	2.45558e-15	1.16178e-14
ABCC6	-0.206223	0.00121167	0.00221424
CMTM6	0.695514	1.29766e-55	1.11926e-53
ITGA6	0.120898	0.0249927	0.0380927
RAPGEF4	-1.3119	6.93296e-48	3.61957e-46
MAP3K20	0.857407	5.40465e-45	2.25462e-43
SMPX	-1.31736	2.62616e-13	1.07812e-12
FH	0.0835139	0.014866	0.0234488
SEL1L3	1.44323	7.28283e-35	1.38654e-33
TF	-0.695337	9.79111e-11	3.32047e-10
CDV3	0.0557816	0.050455	0.0730466
MYO15A	-0.565746	3.01652e-08	8.44333e-08
ALKBH5	0.0578655	0.012245	0.0195789
APOH	-0.109404	0.560309	0.629392
NLRP1	0.0751335	0.13649	0.181946
PITPNM3	-1.04767	2.2573e-21	1.64704e-20
SPAG7	-0.148337	1.64277e-06	3.97876e-06
ORC6	0.611037	2.13594e-14	9.49464e-14
ZFHX4	-0.265819	1.09586e-05	2.46713e-05
SLC17A6	-1.17337	6.74041e-13	2.67943e-12
CPA1	0.881331	2.60335e-07	6.75799e-07
ZC3HC1	0.211815	9.1444e-12	3.34595e-11
ESR1	0.321121	1.89919e-07	4.98827e-07
RGS17	0.256137	0.000174741	0.000350168
ANGPT2	1.93007	2.72294e-78	8.4382e-76
TMEM101	0.115162	0.000552528	0.00105007
CD200	-0.524152	1.37545e-20	9.49314e-20
CCDC80	0.0106966	0.884803	0.909196
CMA1	-0.147221	0.310906	0.379471
PSME1	0.330995	4.30697e-14	1.8727e-13
PPP2R3C	0.0724093	0.0143868	0.0227525
HAUS4	-0.0305875	0.407261	0.479941
JPH4	-1.15615	1.81358e-35	3.62591e-34
MYH7	-1.1801	1.20692e-26	1.26173e-25
CEBPE	0.395994	2.26761e-05	4.95619e-05
SLC7A8	0.1315	0.0706786	0.0997135
OSGEP	-0.0694167	0.0525252	0.0758288
SLC22A17	-0.622608	5.28575e-37	1.18882e-35
RNF31	-0.0333054	0.325462	0.394926
SCFD1	-0.0173452	0.459507	0.532002
G2E3	0.0357499	0.31333	0.382171
HECTD1	-0.321105	2.10558e-16	1.07143e-15
HNRNPC	0.165875	2.04459e-10	6.77755e-10
RPGRIP1	0.0718512	0.108533	0.147599
SUPT16H	-0.156558	2.37313e-05	5.17612e-05
TOX4	-0.0913726	0.000203504	0.000405262
GEMIN2	0.139759	3.9275e-05	8.3835e-05
TGM1	-0.34678	7.59681e-07	1.89538e-06
TINF2	0.094742	0.000267249	0.000525942
DAZL	0.675117	0.00143142	0.00259125
TBL1Y	-0.260437	0.26959	0.334597
SEMA6A	-0.232393	2.60307e-06	6.19734e-06
TRPM7	0.11012	0.00186215	0.0033181
TYRO3	-0.389289	9.59641e-13	3.77462e-12
WDR76	0.587024	2.65441e-17	1.43898e-16
CAPN3	-0.531788	2.20678e-07	5.76232e-07
SNAP23	0.380742	4.79927e-26	4.82206e-25
TBX15	0.815098	1.17981e-18	7.08652e-18
PHGDH	-0.597855	5.70722e-25	5.29529e-24
COL9A3	0.667725	5.06951e-08	1.39485e-07
EZR	-0.288393	2.76455e-06	6.56594e-06
MYL6	0.69346	3.20651e-38	7.7979e-37
AGO1	-0.117874	0.000821171	0.00152976
TEKT2	0.418599	2.67637e-06	6.36452e-06
CLSPN	0.866587	1.4148e-15	6.80804e-15
RFFL	0.122221	0.00443071	0.00753445
UNC13D	-0.0292327	0.624115	0.68827
MFSD11	0.114187	5.09732e-08	1.40215e-07
DPYSL2	-0.0226551	0.546407	0.615992
TGFB2	1.45104	1.04599e-37	2.47304e-36
GPATCH2	0.0491727	0.0445426	0.0651149
NUP50	-0.0428402	0.149719	0.197788
CDC45	1.02194	1.45686e-18	8.68807e-18
COMT	0.00598022	0.867919	0.895794
ADA2	0.81365	1.82849e-26	1.88789e-25
AC016026.1	-0.240443	0.00693357	0.0114867
VNN3	1.6077	2.70099e-26	2.76048e-25
ECHDC1	0.0502166	0.0972829	0.133538
LRRFIP2	-0.104838	0.00130811	0.00237985
[truncated: 54,494 more rows]
