# Supplementary material for: Caveolin-1 promotes glioma progression and maintains its mitochondrial inhibition resistance
Source: Discov Oncol. 2023 Aug 29;14:161. doi: 10.1007/s12672-023-00765-5 (PMC10465474; doi:10.1007/s12672-023-00765-5)
Supplement: Supplementary file 2 — Supplementary Table 2The GSEA analysis of the DEGs in CAV-1 high and low groups in glioma patients from TCGA database (XLSX 43 KB) [file 12672_2023_765_MOESM2_ESM.xlsx]

## Sheet: Sheet1
gene_name	log2FoldChange
LINC01007	-3.64094
AC007922.3	-3.01789
SLC6A18	-3.0004
CARTPT	-2.99808
AC003684.1	-2.83946
TESPA1	-2.80505
LINC02433	-2.74121
LINC01055	-2.73738
NEUROD6	-2.71661
MYOD1	-2.64161
Z82196.2	-2.49859
LINC00898	-2.48663
LINC01476	-2.45971
Z82196.1	-2.45171
OTOG	-2.41808
MIR3976HG	-2.38752
MTATP6P3	-2.38431
AC096570.1	-2.35446
AC069133.1	-2.33348
HTR3B	-2.31951
AC037441.1	-2.30041
AC018358.1	-2.27238
PRKCG	-2.2534
AC126564.1	-2.2499
NPBWR2	-2.2463
MCHR2	-2.23752
AC008574.1	-2.23741
KLK7	-2.23503
AL020994.2	-2.22927
LINC02217	-2.22715
CTXN3	-2.22619
LHX5	-2.22504
PNMA6F	-2.21771
AC109439.1	-2.20801
CNGB1	-2.19583
CIDEA	-2.19105
IQCF4P	-2.18193
LINC01821	-2.15555
ESX1	-2.14936
SLC6A7	-2.14633
LINC01289	-2.14259
AC104024.2	-2.13094
CAMK2A	-2.13067
LHX5-AS1	-2.12831
CELF2-DT	-2.1249
CACNG3	-2.1234
Z68323.1	-2.12318
NEFM	-2.12202
DDN	-2.11522
AC004147.2	-2.10378
AP001993.1	-2.10264
OR14I1	-2.10161
SOWAHB	-2.09206
FADS6	-2.09134
SHISAL2B	-2.0892
MPPED1	-2.08663
AP005242.4	-2.08336
PROKR2	-2.07764
SOHLH1	-2.07603
AL354863.1	-2.06683
PACSIN1	-2.06615
EIF4E1B	-2.06522
CD177P1	-2.06153
TMC3	-2.05879
AC068787.1	-2.05799
KIF12	-2.05426
LINC02192	-2.05391
LINC01331	-2.05179
AL450322.1	-2.04474
ANKRD34C-AS1	-2.04126
LINC01378	-2.01991
AC009487.2	-2.01696
KRT33B	-2.01689
KRT31	-2.00529
GRIN1	-2.00529
LINC00507	-1.99994
SLC22A9	-1.99434
AC040174.1	-1.99217
CALHM1	-1.98971
GRIN3A	-1.98901
KRT222	-1.98645
AC125616.1	-1.98277
CLPSL1	-1.97041
AC138089.1	-1.96904
MTATP6P18	-1.96791
AL713851.1	-1.96237
HTR1E	-1.96043
KCNV1	-1.95551
STYK1	-1.95403
AC026790.1	-1.95329
AC120498.2	-1.94923
SV2B	-1.94499
UNC13C	-1.943
IQCF3	-1.9291
AC015712.7	-1.9262
FBXO40	-1.92128
AC009487.3	-1.92123
AC138647.1	-1.91566
DGKK	-1.91424
HIPK4	-1.91178
VSNL1	-1.90922
SLC26A4-AS1	-1.90443
AC140481.1	-1.90258
AC026797.1	-1.90257
DRD5	-1.90012
RXFP1	-1.89635
TBR1	-1.8955
GABRB2	-1.88865
AC103855.2	-1.88692
SVOP	-1.88302
CALN1	-1.88192
SLC17A8	-1.88083
KCNH5	-1.88074
C4orf50	-1.8683
AC062021.1	-1.86357
AC015468.3	-1.86236
CHRM1	-1.86025
KLK5	-1.85675
NGB	-1.85674
LINC02607	-1.85533
BHLHA9	-1.854
AC025811.1	-1.85239
AC023421.1	-1.85117
GATA5	-1.84893
AL117372.1	-1.84853
CCT7P2	-1.84816
ZSCAN10	-1.8438
LIN28B-AS1	-1.84263
SLC12A5	-1.84168
AL021395.1	-1.84103
SULT4A1	-1.83804
AC018541.1	-1.83678
KCNB2	-1.83619
NRGN	-1.83472
AL353611.1	-1.83374
SSTR3	-1.83239
GPR52	-1.83103
LINC01202	-1.82249
FYB2	-1.82203
MAL2	-1.82002
HNF4A	-1.8152
ANKRD34C	-1.81343
SLC22A6	-1.81333
HTR1A	-1.81253
RYR2	-1.8123
NKX6-3	-1.80976
AC004408.1	-1.80901
FRMPD2B	-1.80797
SFRP2	-1.80666
GABRA1	-1.79899
SYCE1	-1.79865
AL359924.1	-1.79675
LY86-AS1	-1.79234
LINCR-0003	-1.79079
LINC01332	-1.78655
NWD2	-1.78356
RBFOX1	-1.78177
TMEM130	-1.77601
LINC02668	-1.76964
MYT1L	-1.76625
TRIM51DP	-1.76545
CNNM1	-1.76366
HTR5A-AS1	-1.76096
CABP1	-1.76066
AL390778.2	-1.76054
SYT1	-1.75735
PNMA5	-1.75389
AC006449.1	-1.75379
AC008708.2	-1.75361
MSX2P1	-1.75291
RBFOX3	-1.75253
OLFM3	-1.75192
SELL	-1.75165
IL9	-1.75056
TAFA1	-1.74857
INSM2	-1.74842
LHX3	-1.74814
OPRM1	-1.74747
LINC02047	-1.74617
GPR6	-1.74553
LINC01616	-1.73719
LYPD8	-1.7371
TRHDE	-1.73216
PTPRD-AS2	-1.73156
AC140125.2	-1.72565
GABRA6	-1.72217
TNNT2	-1.71936
MAS1	-1.71198
KSR2	-1.7111
LINC02346	-1.71081
THEG	-1.70999
CPLX2	-1.70934
AC015819.3	-1.70889
AC090707.1	-1.70663
CREG2	-1.70497
LINC00343	-1.70495
CHD5	-1.70238
CCKBR	-1.69847
AC010857.1	-1.69806
SYT4	-1.69165
FRMPD4	-1.69128
HTR5A	-1.68881
GLP1R	-1.68699
CLEC4GP1	-1.68563
FSTL5	-1.6849
PRLHR	-1.68323
CHRNA2	-1.68273
PHYHIP	-1.68157
AC103681.2	-1.67846
AL022313.4	-1.67772
SLC17A7	-1.67769
AC007368.1	-1.67724
CRYM	-1.67606
GRIN2B	-1.67579
AC060809.1	-1.67562
AC084809.1	-1.67406
IQSEC3	-1.674
AC097381.2	-1.67261
CD300LG	-1.67091
HCN1	-1.67063
BASP1-AS1	-1.67043
AP003066.1	-1.6688
C1QL3	-1.66706
HRH3	-1.665
Y_RNA	-1.66342
AC122707.1	-1.6633
LINC02836	-1.65899
CR589904.1	-1.65885
AL035696.3	-1.65832
WSCD2	-1.65814
DLGAP1-AS4	-1.65685
LINC02347	-1.65682
GABRA5	-1.65611
AC073525.1	-1.65582
CRB3P1	-1.65511
SNAP25	-1.65405
GPR22	-1.65367
AL049651.2	-1.65287
AL353746.1	-1.65263
FSHB	-1.65102
INHBA-AS1	-1.64848
AL450322.2	-1.64696
LORICRIN	-1.64677
CREB3L3	-1.64613
SLC14A2	-1.6454
MIR4269	-1.64492
RTP5	-1.64437
LINC01639	-1.64396
AL121827.1	-1.64026
AP000843.1	-1.63971
AC040174.2	-1.63956
AC002428.2	-1.63909
ATP2B3	-1.63836
LINC01885	-1.63806
AC105393.1	-1.63704
LINC01123	-1.63615
CDK8P1	-1.63473
MADD-AS1	-1.63429
MTUS2	-1.63278
CACNG2	-1.63224
AC110491.1	-1.63035
AMER3	-1.62806
SYNPR	-1.62767
CPNE9	-1.62688
SLC22A10	-1.62558
AC062028.1	-1.62554
NYAP2	-1.62542
LHFPL5	-1.62395
AC063923.2	-1.62313
PCDHGA3	-1.62256
AL591501.1	-1.62142
SPHKAP	-1.62142
RFPL1S	-1.6208
PTPRT	-1.62079
CBLN2	-1.62072
SLC8A2	-1.62045
F5	-1.62023
AP003355.2	-1.62004
GABRA4	-1.61935
KCNT1	-1.61743
VSTM2A	-1.6169
VSTM2A-OT1	-1.61665
BNIP3P32	-1.61647
AC114316.1	-1.61269
CAMKV	-1.60852
SSTR4	-1.60823
CAMK1G	-1.60652
DLGAP2	-1.60514
GJB6	-1.60509
CELF4	-1.60413
SDR16C5	-1.60393
AC025366.1	-1.60266
GNG13	-1.60036
LINC00592	-1.60033
KCNS1	-1.59818
CHGA	-1.59809
SHISAL1	-1.59748
GABRD	-1.59595
PHF24	-1.5958
TRIM67	-1.59579
GABRG2	-1.59563
SNCB	-1.59496
ATP8A2	-1.59358
CALY	-1.59348
KCNC2	-1.5922
AL355916.2	-1.59215
AC020907.2	-1.59183
HAR1A	-1.58899
AC134312.1	-1.58822
AC138305.1	-1.58794
TPH2	-1.58644
CALML3-AS1	-1.58627
AC023490.4	-1.58573
AC097641.1	-1.58457
AC046195.2	-1.58449
TMEM155	-1.58436
MT-TW	-1.58422
AL121956.4	-1.57899
AC004817.4	-1.57597
RFPL2	-1.57454
AC093802.1	-1.57436
LINC02389	-1.57337
SSTR2	-1.57084
NEUROD2	-1.56785
MTATP6P17	-1.56719
NPM2	-1.56623
WNT10B	-1.56606
SOWAHA	-1.5648
AC022893.2	-1.56433
ETNPPL	-1.56406
SYN2	-1.56095
LRIT2	-1.55809
SYT13	-1.55621
AL359195.2	-1.55587
AC004817.1	-1.55474
MAP7D2	-1.5542
TFAP2D	-1.553
RAB3C	-1.55262
CLVS2	-1.55125
AC100872.2	-1.54892
TMEM151B	-1.54882
CDH9	-1.54773
KCNIP2	-1.54742
LINC00440	-1.54647
PON1	-1.54642
RASL10A	-1.54629
HPCAL4	-1.54619
PPP2R2C	-1.54613
CCK	-1.54475
AIRN	-1.54396
BX005019.1	-1.54306
C11orf87	-1.54285
LINC01106	-1.54093
VIP	-1.54048
EPHA10	-1.54008
PABPC1L2B	-1.53798
NEFL	-1.53738
MMD2	-1.53726
USH1C	-1.53699
LRTM2	-1.53447
AC066612.2	-1.5316
ANO3	-1.53009
SSTR1	-1.52981
SH2D5	-1.52883
AL162457.2	-1.52725
KCNJ3	-1.52714
RGR	-1.52677
NEURL1	-1.5264
AP005901.3	-1.52371
AC022559.1	-1.52292
KRT16P6	-1.52281
GDA	-1.52249
PPP4R4	-1.5206
RASGRF1	-1.51939
AC023158.2	-1.51939
AL022332.1	-1.51931
AL133163.3	-1.51882
AC139491.1	-1.5176
SCN3B	-1.51565
AC126177.5	-1.51253
AC079154.1	-1.51221
SHANK2-AS1	-1.51197
AL022329.1	-1.51181
AC078950.1	-1.5118
GPR21	-1.51139
CACNA1B	-1.50978
NTSR2	-1.50843
KCNS2	-1.5084
LINC01785	-1.5083
AC021683.1	-1.50815
HTR2A	-1.50707
AL031593.1	-1.50629
HCRTR2	-1.50479
CISTR	-1.50475
SNORC	-1.50445
LINC01414	-1.50331
AC016687.3	-1.50241
MATK	-1.501
RGS4	-1.50089
RIMS1	-1.49954
ABCC8	-1.498
AC113346.1	-1.49741
AC037471.1	-1.49737
AC025253.1	-1.4968
TRHDE-AS1	-1.49551
HMGCLL1	-1.49488
AL049749.1	-1.49484
HPCA	-1.49296
RIMS2	-1.49248
HTR2C	-1.48897
ALOX12B	-1.48759
AC092720.2	-1.48709
JPH3	-1.48699
AC019211.1	-1.48668
CNTN4-AS2	-1.48644
KCNK4	-1.48608
ABCG8	-1.48518
SYT10	-1.48281
AL139246.5	-1.4787
AC004147.3	-1.47845
AC002428.1	-1.47748
AC127381.1	-1.47687
SLC30A3	-1.4758
SLC4A10	-1.4754
HMGA1P7	-1.47504
MYT1L-AS1	-1.47412
CHRNB3	-1.47322
GPR148	-1.47304
AP006587.1	-1.47236
GPR26	-1.47169
SMCR5	-1.47063
AC078925.2	-1.47048
CACNA1I	-1.46863
AC007450.4	-1.46741
PABPC1L2A	-1.46724
LINC02058	-1.46663
INA	-1.46511
AC016710.1	-1.46302
SLC6A17	-1.46295
AL391845.2	-1.46239
FBXL16	-1.46238
CCBE1	-1.46222
LINC02857	-1.46127
THSD4-AS1	-1.45916
AC004022.1	-1.45881
AL392023.1	-1.45867
MTATP6P25	-1.4581
AC130364.1	-1.45435
ADARB2	-1.45243
DOC2A	-1.45161
GABRG1	-1.45155
LINC00390	-1.45133
AC018716.1	-1.45114
AC012593.1	-1.451
LINC01166	-1.45068
SLC7A4	-1.45036
CAMK4	-1.45034
TMEM271	-1.44842
LINC02151	-1.44836
AC092634.2	-1.44523
AC061975.5	-1.44474
AC092335.1	-1.4442
SRRM4	-1.44399
NPAS4	-1.44269
TMEM132D	-1.43993
PSD	-1.43982
OPRK1	-1.43851
TRPV6	-1.4385
CNTNAP2	-1.43819
TUNAR	-1.43774
AK5	-1.43741
AL109810.2	-1.43649
AC226101.1	-1.4355
HOOK1	-1.43513
AL031656.1	-1.43456
AC026585.1	-1.4331
VEPH1	-1.43188
LINC01370	-1.43125
GALNTL6	-1.4308
DAO	-1.43055
RAB3A	-1.43036
XKR7	-1.42936
AC080078.2	-1.42911
HPSE2	-1.42835
GLT1D1	-1.42818
SYN1	-1.4276
AC103564.3	-1.42605
LINC01654	-1.42486
LINC01840	-1.42318
MARCHF4	-1.42146
FAM163B	-1.42097
AC134312.3	-1.41854
AC120193.1	-1.41758
SHANK2	-1.4175
DACH2	-1.41664
CARMIL2	-1.4158
KCNJ11	-1.41579
LINC01511	-1.41475
SNCG	-1.41283
MCF2	-1.41166
ARHGAP44	-1.41163
ANKRD20A5P	-1.4112
PNMA3	-1.41104
LINC02495	-1.41087
AC067969.1	-1.40777
ADGRV1	-1.40706
CYCSP8	-1.40676
HAR1B	-1.40618
GRAMD4P7	-1.4054
DEFA5	-1.40482
SCN2B	-1.40468
AL136964.1	-1.40433
TAFA2	-1.40424
PCLO	-1.40388
AC005696.4	-1.40382
AL109946.1	-1.40241
AC016717.2	-1.40231
AC090506.1	-1.40173
NAPB	-1.40055
NDST3	-1.39799
KCNH3	-1.3975
CHGB	-1.39738
ABCC12	-1.39722
ST8SIA3	-1.39574
CACNA1E	-1.39537
PVALB	-1.3892
AC007953.2	-1.38821
LINC01115	-1.38798
AC012494.1	-1.38705
RTN4R	-1.38595
SLC25A48	-1.38537
AC092687.1	-1.38496
AC104051.2	-1.38405
SGSM1	-1.38378
AC012213.1	-1.38345
SYT16	-1.38335
TMEM196	-1.38244
CLYBL-AS1	-1.38229
C1orf115	-1.38222
KLHL1	-1.38148
GOLGA2P9	-1.38065
PRB2	-1.38058
DNMBP-AS1	-1.38048
RGS7	-1.37845
SLC22A8	-1.37386
GABRB3	-1.37378
AL390778.1	-1.3737
CDK5R2	-1.37333
ZNF209P	-1.37309
AL583722.2	-1.37262
GRM2	-1.37154
AC021613.1	-1.37104
AC012213.4	-1.37002
ANKRD30B	-1.36974
IL1RAPL2	-1.36766
LINC02218	-1.36755
GABBR1	-1.36703
GPR61	-1.36598
AP005435.1	-1.36519
SNAP91	-1.36493
CPNE6	-1.36421
AC245164.1	-1.36394
JAKMIP1	-1.36305
KCNK4-TEX40	-1.36294
SHANK1	-1.36201
ELFN2	-1.36147
AC116456.1	-1.36093
CDHR1	-1.36092
RD3	-1.36065
AL161716.1	-1.36028
AC016576.1	-1.3596
GPR83	-1.35885
INSYN2B	-1.35855
BX842568.4	-1.3585
DLGAP3	-1.35776
MT-TM	-1.35746
UNC13A	-1.35743
MT-TF	-1.35557
LINC02883	-1.35491
BRINP1	-1.35456
FRRS1L	-1.3537
NSG2	-1.35307
AC233702.4	-1.35243
EMX1	-1.35194
LINC02263	-1.35129
KCNJ4	-1.35101
SHISA6	-1.35074
BSN	-1.35014
RNU6-353P	-1.34881
IPCEF1	-1.34879
ELFN2	-1.34862
LINC01793	-1.34787
CA7	-1.34691
CUX2	-1.3469
STUM	-1.34623
EPHB6	-1.34614
PNMA8B	-1.34541
LPO	-1.34525
SMIM10L2B	-1.3441
ADAM11	-1.34276
MFSD4A	-1.34266
SCRT1	-1.34248
LINC02489	-1.33973
DCTN1-AS1	-1.33916
UMODL1-AS1	-1.33827
MAN1A2P1	-1.33799
STX1A	-1.33687
BNIP3P34	-1.33591
AL161636.1	-1.33417
RPH3A	-1.33335
LINC02016	-1.3328
G6PC	-1.33189
PP12613	-1.33136
OLFM4	-1.33078
AP003049.1	-1.33066
HS3ST4	-1.3303
LINC01527	-1.3297
AC060765.1	-1.32956
PTPRR	-1.32919
WSPAR	-1.32855
PAX7	-1.32594
MIR124-2HG	-1.32336
CNTN6	-1.32305
PTER	-1.32238
PNPLA5	-1.32211
ASIC2	-1.32041
AC092903.1	-1.32007
SMPX	-1.31736
AC134026.2	-1.31726
AP001972.5	-1.31691
KCTD16	-1.31653
AC122719.2	-1.31639
AC069228.1	-1.31606
MIR486-1	-1.31491
AC008568.2	-1.31412
AC063938.1	-1.31404
CDH8	-1.31402
MGAT4C	-1.31348
RAPGEF4	-1.3119
GPR149	-1.31093
MARCHF11	-1.31072
AL008638.3	-1.30923
PRKCB	-1.30844
NEFH	-1.30799
PART1	-1.30757
DMTN	-1.30756
RASAL1	-1.30677
SPRR2G	-1.30652
AC010266.2	-1.3061
CYP4Z1	-1.30591
AC011840.2	-1.30572
OVOL2	-1.30546
AL121932.1	-1.30419
AC110774.1	-1.30384
AL445493.3	-1.30381
HTR6	-1.30342
PRMT8	-1.30266
AC107918.3	-1.30261
SYT5	-1.30133
KCNK12	-1.30081
PTPN5	-1.29962
SFTPD-AS1	-1.29833
AC084816.1	-1.29757
RESP18	-1.29746
AL049775.1	-1.2964
KCNA4	-1.29608
HECW1	-1.29468
SST	-1.29324
AC087235.2	-1.2916
AL137786.1	-1.29153
CDH22	-1.29103
VWA5B2	-1.29023
SMIM32	-1.28973
AC138649.1	-1.28908
CHRNA4	-1.28884
CDH12	-1.28858
GLS2	-1.28807
TTPA	-1.28742
GNG3	-1.28738
NRSN1	-1.2869
AC009097.2	-1.28614
CASKIN1	-1.286
AL161734.1	-1.28542
AC005832.2	-1.28403
RIMS3	-1.28318
LMX1A	-1.28182
PLIN1	-1.28126
SLC1A6	-1.28025
AC027281.1	-1.27983
TRIM51FP	-1.27973
ANKRD55	-1.27936
CKMT1A	-1.27925
AL596223.2	-1.27921
CLEC2L	-1.27803
AC092944.2	-1.2778
AL161645.1	-1.27702
AC004862.1	-1.27699
AC015722.2	-1.27637
AC104793.1	-1.27583
RUNDC3A	-1.27445
AP004833.1	-1.27382
UNC79	-1.27356
AC016687.2	-1.27354
PCDH11Y	-1.27294
AL133373.1	-1.27154
AC061975.1	-1.27023
AC026369.1	-1.26974
AC097468.2	-1.26838
KRT3	-1.26788
LINC00671	-1.26759
AL117329.1	-1.26758
PRPH2	-1.26747
DRD1	-1.26744
AC015967.1	-1.26689
AL033519.1	-1.2656
NLRP9P1	-1.26546
AL135999.3	-1.26518
AC113615.1	-1.26434
AL035252.2	-1.26396
OBI1-AS1	-1.26393
BCYRN1	-1.26285
AL353597.1	-1.26262
APOC3	-1.26108
SYNGR3	-1.25919
ACBD7	-1.2585
CCDC92B	-1.25818
AC084759.3	-1.25798
ARHGDIG	-1.25734
STX1B	-1.2571
RGS7BP	-1.25657
FAM9A	-1.25646
FGFBP3	-1.2553
CKMT1B	-1.25525
ANKRD20A10P	-1.25459
AC005358.1	-1.25456
AC005726.3	-1.25427
LINC02690	-1.25265
GUCA1C	-1.25183
KCNIP3	-1.2516
GLRA1	-1.25135
FER1L6-AS2	-1.25126
AL031687.1	-1.25085
NPFFR2	-1.25008
AC006065.1	-1.24829
SERPINI1	-1.24802
HS6ST3	-1.24721
AC092162.3	-1.24683
LINC00368	-1.24659
CAMKK1	-1.24604
COL18A1-AS2	-1.24585
AC004147.4	-1.24509
AC136759.1	-1.24501
PDE1A	-1.24425
AC008696.2	-1.24411
LINC00996	-1.2432
LINC02814	-1.24269
LINC02440	-1.2413
AL031429.2	-1.24036
AC087457.1	-1.24034
C10orf82	-1.23913
FAM155A	-1.23835
PAK5	-1.23832
HSD3BP4	-1.23786
PCDHGA11	-1.23782
PDE2A	-1.23698
AC124854.1	-1.23578
AC103843.1	-1.23574
RCC2P8	-1.23541
C5orf64-AS1	-1.23364
CPLX1	-1.23341
AC015961.1	-1.23312
ARPP21	-1.23296
SNCA-AS1	-1.23284
CNTN4	-1.23274
AL135999.2	-1.23238
MC4R	-1.23129
KCNN1	-1.23052
AGBL1	-1.22987
MAP3K9	-1.22964
RHOV	-1.2275
KIRREL3-AS3	-1.22736
L1CAM	-1.2268
GJD2	-1.22638
GPR179	-1.22558
RPL35AP15	-1.22528
AC022239.1	-1.22463
AL365205.4	-1.22441
FAM153B	-1.22416
SPX	-1.22352
AC022039.1	-1.22272
AC021683.4	-1.22271
ISLR2	-1.22266
AP004607.6	-1.22205
GABRG3	-1.22178
AC118755.1	-1.2215
PYDC1	-1.22084
STAT4	-1.21952
ZDHHC22	-1.21891
GRM5	-1.21882
GPR27	-1.21876
KCNK3	-1.21771
MIR6071	-1.21734
NAP1L2	-1.21706
SLC15A5	-1.21702
FGF16	-1.21661
AC015712.2	-1.21641
AKAP5	-1.21533
LINC01345	-1.21526
CPNE7	-1.21518
SERTM1	-1.2142
DEFB131E	-1.21315
RASGRF2	-1.21292
SERPINA10	-1.21198
AC004066.1	-1.2113
FAM163A	-1.21117
KRT18P55	-1.21034
DOK6	-1.20995
AC078925.3	-1.20943
STAR	-1.20871
AC113347.4	-1.20871
ACTL6B	-1.20848
SCN2A	-1.20832
SYP	-1.20811
TRPC5	-1.20783
LINC00994	-1.20517
AC090116.1	-1.20423
AP006248.2	-1.20204
KIF6	-1.20195
CYP4X1	-1.20187
ATP2B2	-1.20167
AC104623.2	-1.20147
STRCP1	-1.20092
NT5C1A	-1.20018
CHRM4	-1.19961
AC099554.1	-1.19928
SHANK2-AS2	-1.19889
MIR96	-1.19837
SNCA	-1.19779
CLK3P2	-1.19755
MIR124-2	-1.19701
AC026620.1	-1.19697
AC125603.2	-1.19679
ATOH7	-1.19661
RPS6KA2-AS1	-1.19649
PDZD4	-1.19629
AL390786.1	-1.19623
TRBV20OR9-2	-1.1961
REN	-1.19598
OR2L13	-1.19582
CSMD1	-1.19572
LINC00336	-1.19551
SEZ6L	-1.19527
RBP4	-1.19476
AC092447.8	-1.19473
AP001628.2	-1.19444
LINC01346	-1.1944
AL162574.1	-1.19432
TCERG1L	-1.19364
Y_RNA	-1.19353
UCN3	-1.19223
SSBP3P2	-1.19174
NAGPA-AS1	-1.19129
NGEF	-1.19127
SCN8A	-1.19069
AC113403.1	-1.19044
REPS2	-1.1902
KCNH6	-1.18901
DNM1	-1.18892
CYP17A1	-1.18876
ELAVL2	-1.18653
FAM81A	-1.18561
LINC02339	-1.18559
DAAM2-AS1	-1.18388
AC023762.1	-1.18377
ANK3	-1.18294
KCNJ12	-1.18277
NDST4	-1.18224
AC025445.1	-1.18193
AC233702.1	-1.1817
SAMD12	-1.18032
MYH7	-1.1801
SLITRK4	-1.17985
AC087379.1	-1.17949
NEGR1	-1.17904
LINC00967	-1.17883
FEZF2	-1.17868
GNAL	-1.17802
OR11M1P	-1.17778
AC110288.1	-1.17737
SLC9A3P2	-1.17651
CHN1	-1.17639
EPHA8	-1.1763
SLC25A15P3	-1.17616
PEX5L	-1.17597
CAMSAP3	-1.17525
AC024610.2	-1.17504
AL133481.2	-1.17387
VN1R87P	-1.17378
SLC17A6	-1.17337
LINC02343	-1.17319
UNC5A	-1.17314
C1QTNF4	-1.17293
AC120498.1	-1.17268
STXBP5-AS1	-1.17248
AC106734.1	-1.17244
AC036111.1	-1.17225
CHST1	-1.1722
CRHR2	-1.17151
AC023866.2	-1.1705
HLF	-1.1703
AC011995.2	-1.1698
AL139246.1	-1.16973
OGDHL	-1.16962
GLP2R	-1.16915
AC011287.1	-1.16812
TSPOAP1	-1.16806
EPHA6	-1.1678
SLC35F3	-1.16773
KCNAB2	-1.16562
FSHR	-1.16516
OCA2	-1.16484
MT-TR	-1.16466
AC124290.1	-1.16356
FUT9	-1.16327
MGAT5B	-1.16317
SEMA4A	-1.16146
LINC02692	-1.16109
KIF5A	-1.16031
MT-TL1	-1.15967
AC112219.2	-1.15901
LINC01250	-1.15884
RNF144A-AS1	-1.15876
TMEM211	-1.15835
ARSFP1	-1.15793
FAM153A	-1.15768
EGR4	-1.15766
LCN15	-1.15766
LINC01586	-1.15755
AC124312.2	-1.1572
LRRC7-AS1	-1.15714
AC098826.2	-1.15647
AL158847.1	-1.15639
JPH4	-1.15615
KCNJ9	-1.15585
AC063947.1	-1.1558
CACNA2D3	-1.15521
AC025265.2	-1.15414
AC129492.6	-1.15393
CCDC198	-1.15372
AC092162.1	-1.1519
PAK3	-1.15121
DIRAS2	-1.15005
LINC01771	-1.14912
STXBP5L	-1.14897
ZFR2	-1.14808
PNCK	-1.14668
NOG	-1.14656
CYS1	-1.14604
GOLGA7B	-1.1456
LINC01018	-1.1452
AL592043.2	-1.14472
LINC02559	-1.14467
OPALIN	-1.14443
CSMD3	-1.1444
NRXN1	-1.14408
SPATA31C1	-1.14267
ALDOC	-1.14262
PRSS3P4	-1.14186
RPSAP69	-1.14116
CLEC4M	-1.14103
AP006248.3	-1.13977
SYT7	-1.13928
MAPK8IP2	-1.13845
CHRNB2	-1.13797
AC027130.1	-1.13725
PWWP3B	-1.13686
AC010931.1	-1.13661
RTN4RL1	-1.13648
BEND4	-1.13603
LINC02254	-1.13601
KCNH7	-1.13574
AC015540.1	-1.13483
BICDL1	-1.1334
AC009118.1	-1.13305
GOLGA6L2	-1.13294
SLC7A14	-1.13167
AC148477.7	-1.13108
RAPGEF4-AS1	-1.13067
AL353597.2	-1.13051
UBE2QL1	-1.13006
MCF2L2	-1.12997
CDH18	-1.12975
GALNTL5	-1.1295
ZMAT4	-1.12942
ACSL6	-1.12939
DGCR5	-1.12934
NRXN3	-1.12924
AL031710.1	-1.12804
TMEM179	-1.12782
AC135782.1	-1.12659
AC009021.2	-1.12614
SPTBN2	-1.12614
FXYD7	-1.126
NECAB2	-1.12594
AC140912.1	-1.12553
WNT7B	-1.12541
DAAM2	-1.12498
AF106564.1	-1.12457
AKAIN1	-1.12386
SLC9A2	-1.12383
AL049775.3	-1.12329
KRT33A	-1.12227
ANKRD30BL	-1.1216
LINC00621	-1.12159
AC245519.1	-1.12158
OR2AJ1	-1.12125
AP002765.1	-1.12065
AL022337.1	-1.12048
ENHO	-1.12004
ANKRD62P1	-1.11959
AC103925.1	-1.11941
SMPD3	-1.11907
NMNAT2	-1.11804
SLC6A15	-1.11776
NCR3LG1	-1.11775
AC107398.3	-1.1172
CPEB3	-1.11712
AL137028.1	-1.11687
SMCP	-1.11661
AC092447.7	-1.11593
AC103858.2	-1.11563
AC139697.1	-1.11551
NAV2-AS4	-1.11537
LINC01721	-1.11527
VSTM2L	-1.11486
AC090164.2	-1.11467
CA11	-1.1136
ICAM5	-1.11353
AL354798.1	-1.11322
CYP1A1	-1.11289
GVINP2	-1.11235
AL160270.1	-1.11234
PRSS3	-1.11219
SYT2	-1.11173
RUNDC3A-AS1	-1.11085
CACNG8	-1.11076
DLGAP1	-1.11072
RIMBP2	-1.10967
AP001972.1	-1.10953
DMBT1L1	-1.10842
LINC01728	-1.10838
CBLN1	-1.10831
MT-TV	-1.10828
AL033519.2	-1.10818
CHP2	-1.10793
AC021683.2	-1.10784
KCNJ6	-1.10682
TMEM215	-1.10649
LINC02636	-1.10636
AC092447.5	-1.10622
SERPINB13	-1.10619
CALML3	-1.10568
SH3GL3	-1.10564
RPS6P12	-1.10562
AL807761.3	-1.10545
CELF5	-1.1054
AC104072.1	-1.10507
LRFN2	-1.1041
LINC02500	-1.10376
ATP5F1EP1	-1.10346
NECAB1	-1.10342
OR2H5P	-1.10316
RTBDN	-1.10267
RAB11FIP4	-1.10264
ANKRD30BP1	-1.10248
Z82198.1	-1.10192
AC134312.4	-1.10186
RS1	-1.10184
AC124804.1	-1.10119
TUSC8	-1.1008
MFSD1P1	-1.0996
BLK	-1.09886
LINC01677	-1.09812
SPTB	-1.09798
TYRP1	-1.09766
AC068880.4	-1.09716
LINC00644	-1.09677
DPRXP2	-1.09599
TRAV8-5	-1.09574
FAIM2	-1.0954
MRPL50P1	-1.09515
AC091181.1	-1.0945
HMGB3P13	-1.09446
AC148477.1	-1.09417
KIF21B	-1.09406
AC073848.1	-1.09402
OPN4	-1.09325
CNTNAP5	-1.09319
NPTX1	-1.09307
AC012100.1	-1.09285
AC026780.2	-1.09267
TLX1NB	-1.09255
PNMA6A	-1.09234
AC074286.1	-1.09135
STXBP1	-1.09128
GAD2	-1.09099
FAM87A	-1.09066
EYA1	-1.09062
SLCO1A2	-1.0906
AC126177.6	-1.08984
SLC32A1	-1.08982
AC021242.2	-1.08975
PBOV1	-1.08956
AL391834.1	-1.08951
ST6GAL2-IT1	-1.08941
RBBP8NL	-1.08858
FBXO41	-1.08855
LINGO2	-1.08807
ARPP21-AS1	-1.08805
AC079296.1	-1.08794
AL022344.1	-1.08765
PRRG3	-1.08749
KCNB1	-1.08746
AL079307.1	-1.08685
CRLF1	-1.08613
RNU6-269P	-1.08606
BEX5	-1.086
IGFN1	-1.08522
AP001271.2	-1.08515
KCNC1	-1.08491
SCD	-1.08413
GSG1L2	-1.08412
AC124303.2	-1.08373
AC020765.4	-1.08361
AC007375.3	-1.0835
AL139246.4	-1.08287
PANX2	-1.08245
DLG2	-1.08229
FAM153CP	-1.08197
AC121757.1	-1.08194
TPTE2P1	-1.08172
MTMR7	-1.08144
AP005210.1	-1.08046
NKX1-2	-1.07995
AC005336.3	-1.07959
PIWIL3	-1.07922
LINC01485	-1.07905
ZNF831	-1.07827
MIR4462	-1.07816
TNK2	-1.07674
TEF	-1.07668
Z69720.2	-1.07602
LY6D	-1.07599
COL17A1	-1.07439
CDKL2	-1.07435
AC017076.1	-1.07432
AP005264.3	-1.07421
SLC25A15P5	-1.07417
ENTPD3	-1.07411
PRRT1	-1.07405
AC016383.1	-1.07351
PPP3R2	-1.07345
TMPOP1	-1.07341
ZNRF4	-1.07331
PAK6	-1.07305
SMOC1	-1.07286
CLVS1	-1.07269
MIR7158	-1.07201
SYNDIG1L	-1.07168
C21orf91-OT1	-1.07133
LHX6	-1.07116
SLC26A8	-1.07114
MYH15	-1.07055
IFNA12P	-1.07006
AL031598.1	-1.06993
Y_RNA	-1.06991
TNR	-1.06967
ADCY1	-1.06965
GFRA4	-1.06947
AC008164.1	-1.06942
CKAP2LP1	-1.06916
AC007666.1	-1.06903
CYP4A11	-1.06884
AL158090.1	-1.06879
FRMPD1	-1.06844
KCNA1	-1.06763
HBQ1	-1.06751
CELF3	-1.06609
Z94160.1	-1.06567
BSPRY	-1.06523
AL008718.2	-1.06429
LRRC7	-1.0635
AL136090.1	-1.06328
AL513217.1	-1.06318
GRM1	-1.06304
AL583859.2	-1.06265
AL162311.1	-1.06207
AL355390.1	-1.06197
NPHS1	-1.06184
RAB6C-AS1	-1.06183
LINC00643	-1.06161
DRGX	-1.06151
LDHBP3	-1.06063
GREM2	-1.06033
FSTL4	-1.06008
AC113346.2	-1.05949
AC011193.1	-1.05937
GABRA3	-1.05883
PLCH2	-1.05865
