# Supplementary material for: Caveolin-1 promotes glioma progression and maintains its mitochondrial inhibition resistance
Source: Discov Oncol. 2023 Aug 29;14:161. doi: 10.1007/s12672-023-00765-5 (PMC10465474; doi:10.1007/s12672-023-00765-5)
Supplement: Supplementary file 3 — Supplementary Table 3The IC50s of 57 cancer cell lines treated by Gboxin. (XLSX 14 KB) [file 12672_2023_765_MOESM3_ESM.xlsx]

## Sheet: data
cell lines	IC50 (µM)
NCI-H82	0.3986
WSU-DLCL2	0.6821
G-401	0.777084
MDA-MB-453	0.9429
SU-DHL-2	0.9707
OCI-AML-3	1.45651
SW48	1.5356
ATN-1	1.54513
HCC15	2.2612
OCI-LY-19	2.51469
22RV1	2.5309
MIA PaCa-2	2.573
CCRF-CEM	2.59384
HH	2.67094
OCI-AML-5	2.74199
G-402	2.81554
HCC1806	3.17661
BT-549	3.2807
OCI-AML-4	3.34339
H9	3.3446
Jurkat, Clone E6-1	3.5133
G-361	3.8755
U-937	4.0599
SNU-398	4.1662
NCI-H1048	4.3357
A-375	4.6536
D283 Med	4.8137
GAK	7.0473
CHL-1	7.68246
NCI-H1155	8.83875
LS 180	8.9024
Daoy	9.72164
DU 145	9.91336
AM38	10.2895
HCC70	11.2306
PANC-1	11.9895
U-87 MG	12.3136
MJ	12.8957
Gp2D	13.3016
SU.86.86	13.6832
NCI-H2081	13.9171
NCI-H1793	15.9933
ACHN	16.5681
U-251 MG	16.6803
MDA-MB-231	17.8061
NCI-H196	19.3054
PC-3	21.2576
OCI-M1	21.6545
NCI-H1651	22.3617
C3A	25.7368
SNU-449	30
769-P	32
COLO 320HSR	31
786-O	32
CFPAC-1	35
GB-1	35
SF126	38

## Sheet: attrs
attribution	column_name	legend_show	type
colour	Sign	显示	分类/数值
size		显示	分类/数值
shape	Sign	显示	分类
alpha		显示	分类/数值
