# Supplementary material for: Caveolin-1 promotes glioma progression and maintains its mitochondrial inhibition resistance
Source: Discov Oncol. 2023 Aug 29;14:161. doi: 10.1007/s12672-023-00765-5 (PMC10465474; doi:10.1007/s12672-023-00765-5)
Supplement: Supplementary file 4 — Supplementary Table 4Glioma cells treated with Oligomycin A, data from DepMap. (XLSX 10 KB) [file 12672_2023_765_MOESM4_ESM.xlsx]

## Sheet: Sheet1
Number	cell_line_display_name	lineage_1	lineage_2	lineage_3	oligomycin-A (BRD:BRD-A81541225-001-06-8)
1	TM31	Central Nervous System	Glioma	Glioblastoma	0.0360621
2	KS1	Central Nervous System	Glioma	Astrocytoma	0.0796369
3	GOS3	Central Nervous System	Glioma	Glioblastoma	0.0961966
4	DKMG	Central Nervous System	Glioma	Glioblastoma	0.12602
5	GB1	Central Nervous System	Glioma	Glioblastoma	0.138436
6	KALS1	Central Nervous System	Glioma	Glioblastoma	0.186176
7	U118MG	Central Nervous System	Glioma	Astrocytoma	0.250623
8	SNU489	Central Nervous System	Glioma	Glioblastoma	0.264222
9	SF295	Central Nervous System	Glioma	Glioblastoma	0.313112
10	SNU1105	Central Nervous System	Glioma	Glioblastoma	0.331645
11	KNS60	Central Nervous System	Glioma	Glioblastoma	0.460953
12	U87MG	Central Nervous System	Glioma	Astrocytoma	0.666228
13	CCFSTTG1	Central Nervous System	Glioma	Astrocytoma	0.828282
