# Supplementary material for: Caveolin-1 promotes glioma progression and maintains its mitochondrial inhibition resistance
Source: Discov Oncol. 2023 Aug 29;14:161. doi: 10.1007/s12672-023-00765-5 (PMC10465474; doi:10.1007/s12672-023-00765-5)
Supplement: Supplementary file 5 — Supplementary Table 5Cell viability of CRISPR knocking out CAV1 in 67 glioma cell lines, data from DepMap. (XLSX 66 KB) [file 12672_2023_765_MOESM5_ESM.xlsx]

## Sheet: Sheet1
depmap_id	cell_line_display_name	lineage_1	lineage_2	lineage_3	lineage_4		CAV1
ACH-000001	NIHOVCAR3	Ovary	Ovary Adenocarcinoma	High Grade Serous			0.106771
ACH-000004	HEL	Blood	AML	M6			-0.0320106
ACH-000005	HEL9217	Blood	AML	M6			-0.114681
ACH-000007	LS513	Colorectal	Colorectal Adenocarcinoma				0.0561519
ACH-000009	C2BBE1	Colorectal	Colorectal Adenocarcinoma				0.046726
ACH-000011	253J	Urinary Tract	Bladder Carcinoma				-0.163331
ACH-000012	HCC827	Lung	NSCLC	NSCLC Adenocarcinoma			0.139955
ACH-000013	ONCODG1	Ovary	Ovary Adenocarcinoma	High Grade Serous			0.0601059
ACH-000014	HS294T	Skin	Melanoma				0.0468961
ACH-000015	NCIH1581	Lung	NSCLC	NSCLC Large Cell			0.0766464
ACH-000017	SKBR3	Breast	Breast Carcinoma	ERneg HER2pos	HER2 Amp		0.0809661
ACH-000018	T24	Urinary Tract	Bladder Carcinoma				-0.0119379
ACH-000019	MCF7	Breast	Breast Carcinoma	ERpos HER2neg	Luminal		0.0906947
ACH-000021	NCIH1693	Lung	NSCLC	NSCLC Adenocarcinoma			0.0214408
ACH-000022	PATU8988S	Pancreas	Exocrine	Exocrine Adenocarcinoma			-0.00756416
ACH-000023	PATU8988T	Pancreas	Exocrine	Exocrine Adenocarcinoma			-0.0488249
ACH-000024	OPM2	Plasma Cell	Multiple Myeloma				0.111685
ACH-000025	CH157MN	Central Nervous System	Meningioma				0.063448
ACH-000028	KPL1	Breast	Breast Carcinoma	ERpos HER2neg	Luminal		0.0315928
ACH-000029	HCC827GR5	Lung	NSCLC	NSCLC Adenocarcinoma			-0.140224
ACH-000030	PC14	Lung	NSCLC	NSCLC Adenocarcinoma			0.112478
ACH-000035	NCIH1650	Lung	NSCLC	NSCLC Adenocarcinoma			0.0833285
ACH-000036	U343	Central Nervous System	Glioma	Glioblastoma			0.110427
ACH-000037	S117	Soft Tissue	Thyroid Sarcoma				-0.109278
ACH-000039	SKNMC	Bone	Ewing Sarcoma		EWS_FLI		-0.0282834
ACH-000040	U118MG	Central Nervous System	Glioma	Astrocytoma			0.0796491
ACH-000041	RDES	Bone	Ewing Sarcoma		EWS_FLI		-0.0447322
ACH-000042	PANC0203	Pancreas	Exocrine	Exocrine Adenocarcinoma			0.0369669
ACH-000045	MV411	Blood	AML				0.124493
ACH-000047	GCIY	Gastric	Gastric Adenocarcinoma				0.0590159
ACH-000048	TOV112D	Ovary	Ovary Adenocarcinoma	Endometrioid			0.0753075
ACH-000052	A673	Bone	Ewing Sarcoma		EWS_FLI		0.0869653
ACH-000053	KARPAS299	Lymphocyte	Non Hodgkin Lymphoma	T-cell ALCL			0.00191542
ACH-000054	HT1080	Soft Tissue	Fibrosarcoma				-0.00124892
ACH-000055	D283MED	Central Nervous System	Medulloblastoma	Med Group 3	MYC Exp		-0.109527
ACH-000060	PANC1005	Pancreas	Exocrine	Exocrine Adenocarcinoma			0.00920055
ACH-000067	HS683	Central Nervous System	Glioma	Oligodendroglioma			-0.00622104
ACH-000070	697	Blood	ALL	B-cell			-0.0602347
ACH-000074	KU812	Blood	CML	Blast Crisis			-0.0894834
ACH-000075	U87MG	Central Nervous System	Glioma	Astrocytoma			-0.0463606
ACH-000076	NCO2	Blood	CML				-0.203607
ACH-000077	MJ	Lymphocyte	Non Hodgkin Lymphoma	T-cell Cutaneous			-0.00152018
ACH-000078	MHHNB11	Peripheral Nervous System	Neuroblastoma		MYCN Amp		0.0166537
ACH-000082	G292CLONEA141B1	Bone	Osteosarcoma				0.0274928
ACH-000085	T3M4	Pancreas	Exocrine	Exocrine Adenocarcinoma			0.014314
ACH-000086	ACCMESO1	Lung	Mesothelioma				0.193439
ACH-000087	SKES1	Bone	Ewing Sarcoma		EWS_FLI		0.0646721
ACH-000092	NCIH2452	Lung	Mesothelioma				0.105752
ACH-000093	PANC0504	Pancreas	Exocrine	Exocrine Adenocarcinoma			0.0355547
ACH-000094	HPAFII	Pancreas	Exocrine	Exocrine Adenocarcinoma			0.145959
ACH-000095	D341	Central Nervous System	Medulloblastoma	Med Group 3	MYC Amp		0.0787316
ACH-000096	G401	Kidney	Malignant Rhabdoid Tumor				0.0698761
ACH-000097	ZR751	Breast	Breast Ductal Carcinoma	ERpos HER2neg	Luminal		-0.00284998
ACH-000098	GAMG	Central Nervous System	Glioma	Glioblastoma			0.127467
ACH-000099	SIMA	Peripheral Nervous System	Neuroblastoma				0.111268
ACH-000101	KE37	Blood	ALL	T-cell			-0.0665695
ACH-000103	CAOV4	Ovary	Ovary Adenocarcinoma	High Grade Serous			0.0995714
ACH-000108	KP3	Pancreas	Exocrine	Exocrine Adenosquamous			-0.0149391
ACH-000111	HCC1187	Breast	Breast Ductal Carcinoma	ERneg HER2neg	Basal A		0.0383901
ACH-000113	OCIAML2	Blood	AML	M4			0.11275
ACH-000114	SU8686	Pancreas	Exocrine	Exocrine Adenocarcinoma			-0.0218452
ACH-000115	VCAP	Prostate	Prostate Adenocarcinoma				0.0895947
ACH-000116	OAW28	Ovary	Ovary Adenocarcinoma	High Grade Serous			0.00303822
ACH-000118	HUPT3	Pancreas	Exocrine	Exocrine Adenocarcinoma			0.0289143
ACH-000120	CHP212	Peripheral Nervous System	Neuroblastoma		MYCN Amp		0.121187
ACH-000123	COV434	Ovary	Ovary Adenocarcinoma	Endometrioid			0.0366366
ACH-000124	OCILY19	Lymphocyte	Non Hodgkin Lymphoma	DLBCL			0.113269
ACH-000127	SLR20	Urinary Tract	Bladder Carcinoma				0.0237465
ACH-000128	LN319	Central Nervous System	Glioma	Astrocytoma			-0.0442971
ACH-000132	JHOS2	Ovary	Ovary Adenocarcinoma	High Grade Serous			-0.0468625
ACH-000133	HS729	Soft Tissue	Rhabdomyosarcoma, Embryonal	Embryonal			0.0223262
ACH-000137	8MGBA	Central Nervous System	Glioma	Astrocytoma			-0.0395677
ACH-000138	CFPAC1	Pancreas	Exocrine	Exocrine Adenocarcinoma			0.194321
ACH-000139	PANC0327	Pancreas	Exocrine	Exocrine Adenocarcinoma			-0.0543319
ACH-000141	SNU308	Bile Duct	Gallbladder Adenocarcinoma				0.124244
ACH-000142	CAL29	Urinary Tract	Bladder Carcinoma	Bladder Transitional Cell			0.0569907
ACH-000143	HCC2429	Lung	NSCLC				0.0276427
ACH-000144	RERFGC1B	Gastric	Gastric Adenocarcinoma				-0.0198544
ACH-000145	SKLMS1	Soft Tissue	Leiomyosarcoma				0.044895
ACH-000146	THP1	Blood	AML	M5			-0.126244
ACH-000147	T47D	Breast	Breast Ductal Carcinoma	ERpos HER2neg	Luminal		0.0304983
ACH-000148	HS578T	Breast	Breast Carcinoma	ERneg HER2neg	Basal B		0.0303262
ACH-000149	SKNSH	Peripheral Nervous System	Neuroblastoma				0.074546
ACH-000150	HCC2935	Lung	NSCLC	NSCLC Adenocarcinoma			0.270522
ACH-000151	JM1	Blood	ALL	B-cell			-0.0495597
ACH-000152	M059K	Central Nervous System	Glioma	Glioblastoma			-0.0354935
ACH-000153	NCIH2052	Lung	Mesothelioma				0.0592522
ACH-000155	SW1990	Pancreas	Exocrine	Exocrine Adenocarcinoma			0.094156
ACH-000159	OSRC2	Kidney	Renal Cell Carcinoma				0.0379906
ACH-000160	BT12	Soft Tissue	ATRT				0.227956
ACH-000161	CORL105	Lung	NSCLC	NSCLC Adenocarcinoma			0.0859759
ACH-000163	SW579	Thyroid	Thyroid Squamous				0.112827
ACH-000164	PANC1	Pancreas	Exocrine	Exocrine Adenocarcinoma			0.0838479
ACH-000167	KE97	Plasma Cell	Multiple Myeloma				-0.0813093
ACH-000168	NOMO1	Blood	AML	M5			0.0829208
ACH-000169	RD	Soft Tissue	Rhabdomyosarcoma	Embryonal			-0.0289155
ACH-000172	TM87	Soft Tissue	Malignant Rhabdoid Tumor				0.0695498
ACH-000174	CAL62	Thyroid	Thyroid Carcinoma	Anaplastic			0.0945663
ACH-000176	LOUNH91	Lung	NSCLC	NSCLC Squamous			0.102329
ACH-000178	HS766T	Pancreas	Exocrine	Exocrine Adenocarcinoma			-0.0517534
ACH-000181	SCC9	Upper Aerodigestive	Upper Aerodigestive Squamous				-0.00441471
ACH-000182	SNU869	Bile Duct	Cholangiocarcinoma	Extrahepatic			-0.0210934
ACH-000183	L363	Plasma Cell	Multiple Myeloma				0.13504
ACH-000187	CORL311	Lung	SCLC				0.15609
ACH-000188	SCC25	Upper Aerodigestive	Upper Aerodigestive Squamous				0.23087
ACH-000189	RCC10RGB	Kidney	Renal Cell Carcinoma				-0.040879
ACH-000190	HDMYZ	Unknown					0.144338
ACH-000191	BHT101	Thyroid	Thyroid Carcinoma	Papillary			-0.00621647
ACH-000192	MFE280	Uterus	Endometrial Adenocarcinoma				0.110361
ACH-000195	SET2	Blood	AML				-0.0722516
ACH-000198	EOL1	Blood	AML	M5			0.0645413
ACH-000200	NMCG1	Central Nervous System	Glioma	Glioblastoma			0.084311
ACH-000202	COLO320	Colorectal	Colorectal Adenocarcinoma				-0.393309
ACH-000204	LP1	Plasma Cell	Multiple Myeloma				0.0809443
ACH-000206	C8166	Lymphocyte	ATL				0.136568
ACH-000207	DETROIT562	Upper Aerodigestive	Upper Aerodigestive Squamous	Pharynx			0.139406
ACH-000209	SNU1079	Bile Duct	Cholangiocarcinoma	Intrahepatic			-0.0683358
ACH-000211	DAOY	Central Nervous System	Medulloblastoma		Non MYC		0.162684
ACH-000212	CAL120	Breast	Breast Carcinoma	ERneg HER2neg	Basal B		0.014913
ACH-000213	HUPT4	Pancreas	Exocrine	Exocrine Adenocarcinoma			0.0530523
ACH-000215	LN382	Central Nervous System	Glioma	Glioblastoma			0.108693
ACH-000216	JHESOAD1	Esophagus	Esophagus Adenocarcinoma				-0.12941
ACH-000217	JHH6	Liver	Hepatocellular Carcinoma				0.119945
ACH-000219	A375	Skin	Melanoma				-0.0543753
ACH-000221	SNU398	Liver	Hepatocellular Carcinoma				0.0273998
ACH-000222	ASPC1	Pancreas	Exocrine	Exocrine Adenocarcinoma			0.0901659
ACH-000223	HCC1937	Breast	Breast Ductal Carcinoma	ERneg HER2neg	Basal A		0.0588135
ACH-000226	SUPM2	Lymphocyte	Non Hodgkin Lymphoma	T-cell ALCL			-0.121496
ACH-000227	KPNYN	Peripheral Nervous System	Neuroblastoma		MYCN Amp		0.0387413
ACH-000228	BICR31	Upper Aerodigestive	Upper Aerodigestive Squamous	Oral			0.132747
ACH-000231	KALS1	Central Nervous System	Glioma	Glioblastoma			-0.0274106
ACH-000232	U251MG	Central Nervous System	Glioma	Astrocytoma			0.0449274
ACH-000233	DEL	Lymphocyte	Non Hodgkin Lymphoma	T-cell ALCL			0.121685
ACH-000234	CAKI2	Kidney	Renal Cell Carcinoma	Clear Cell			0.0339835
ACH-000235	PANC0403	Pancreas	Exocrine	Exocrine Adenocarcinoma			0.0243929
ACH-000237	JHOM1	Ovary	Ovary Adenocarcinoma	Mucinous			-0.0289296
ACH-000238	SCC4	Upper Aerodigestive	Upper Aerodigestive Squamous	Oral			0.198311
ACH-000243	DANG	Pancreas	Exocrine	Exocrine Adenocarcinoma			0.145228
ACH-000244	DKMG	Central Nervous System	Glioma	Glioblastoma			-0.0759416
ACH-000246	SLR23	Kidney	Renal Cell Carcinoma				0.0340573
ACH-000247	OCUM1	Gastric	Gastric Adenocarcinoma	Diffuse Gastric			0.12891
ACH-000248	AU565	Breast	Breast Adenocarcinoma	ERneg HER2pos	HER2 Amp		0.0279076
ACH-000249	CL11	Colorectal	Colorectal Adenocarcinoma				0.147983
ACH-000250	KMRC20	Kidney	Renal Cell Carcinoma				0.124243
ACH-000251	NCIH2887	Lung	NSCLC				0.0311415
ACH-000252	LS1034	Colorectal	Colorectal Adenocarcinoma				0.124282
ACH-000253	COLO201	Colorectal	Colorectal Adenocarcinoma				0.000824642
ACH-000255	LMSU	Gastric	Gastric Adenocarcinoma				0.0746412
ACH-000256	COV318	Ovary	Ovary Adenocarcinoma	High Grade Serous			0.04177
ACH-000257	CORL279	Lung	SCLC				0.0722442
ACH-000258	DU4475	Breast	Breast Carcinoma	ERneg HER2neg	Luminal HER2 Amp		0.199591
ACH-000259	KELLY	Peripheral Nervous System	Neuroblastoma		MYCN Amp		-0.0236122
ACH-000260	SKNAS	Peripheral Nervous System	Neuroblastoma				-0.010727
ACH-000261	RERFLCAI	Lung	NSCLC	NSCLC Squamous			0.0251288
ACH-000262	UOK101	Kidney	Renal Cell Carcinoma				0.0200367
ACH-000263	KASUMI1	Blood	AML	M2			0.0252614
ACH-000264	CALU6	Lung	NSCLC				0.0146978
ACH-000265	KP4	Pancreas	Exocrine	Exocrine Adenocarcinoma			0.154335
ACH-000266	SNU213	Pancreas	Exocrine	Exocrine Adenocarcinoma			0.0547038
ACH-000269	AM38	Central Nervous System	Glioma	Glioblastoma			-0.0986011
ACH-000271	SUDHL10	Lymphocyte	Non Hodgkin Lymphoma	DLBCL			0.0200701
ACH-000272	SLR24	Kidney	Renal Cell Carcinoma	Clear Cell			-0.0155644
ACH-000273	SF539	Central Nervous System	Glioma				0.0966685
ACH-000274	HS852T	Skin	Melanoma				0.0662518
ACH-000276	HCC38	Breast	Breast Ductal Carcinoma	ERneg HER2neg	Basal A		0.0786187
ACH-000277	HCC1419	Breast	Breast Ductal Carcinoma	ERpos HER2pos	HER2 Amp		-0.0137354
ACH-000278	COV362	Ovary	Ovary Adenocarcinoma	High Grade Serous			-0.0066355
ACH-000279	EWS502	Bone	Ewing Sarcoma		EWS_FLI		0.132692
ACH-000280	SNU840	Ovary	Brenner Tumor				0.0497779
ACH-000281	KP2	Pancreas	Exocrine	Exocrine Adenocarcinoma			0.0664452
ACH-000282	NCIH1755	Lung	NSCLC	NSCLC Adenocarcinoma			0.0263969
ACH-000286	SNU1033	Colorectal	Colorectal Adenocarcinoma				0.145969
ACH-000288	BT549	Breast	Breast Ductal Carcinoma	ERneg HER2neg	Basal B		0.160314
ACH-000290	NCIH209	Lung	SCLC				-0.011087
ACH-000291	OV90	Ovary	Ovary Adenocarcinoma	High Grade Serous			0.0470826
ACH-000292	NCIH841	Lung	SCLC				0.162998
ACH-000293	KLE	Uterus	Endometrial Adenocarcinoma				-0.0618167
ACH-000294	NB4	Blood	AML	M3			-0.0276228
ACH-000295	EM2	Blood	CML	Blast Crisis			-0.0356805
ACH-000296	OUMS23	Colorectal	Colorectal Adenocarcinoma				-0.0461766
ACH-000302	SNU1077	Uterus	Mullerian Carcinoma				0.0837786
ACH-000303	SNU5	Gastric	Gastric Adenocarcinoma				0.318366
ACH-000304	WM115	Skin	Melanoma				0.136101
ACH-000305	ECGI10	Esophagus	Esophagus Squamous				0.072319
ACH-000307	PK1	Pancreas	Exocrine	Exocrine Adenocarcinoma			0.0687066
ACH-000308	EFO21	Ovary	Ovary Adenocarcinoma	Clear Cell			0.0311683
ACH-000310	IMR32	Peripheral Nervous System	Neuroblastoma		MYCN Amp		0.0825756
ACH-000311	NCIH2122	Lung	NSCLC	NSCLC Adenocarcinoma			0.053886
ACH-000312	SKNBE2	Peripheral Nervous System	Neuroblastoma		MYCN Amp		-0.0173125
ACH-000313	KMRC3	Kidney	Renal Cell Carcinoma	Clear Cell			-0.0616899
ACH-000315	KARPAS422	Lymphocyte	Non Hodgkin Lymphoma	DLBCL			0.179396
ACH-000316	SNU886	Liver	Hepatocellular Carcinoma				0.184489
ACH-000317	TUHR14TKB	Kidney	Renal Cell Carcinoma				0.146367
ACH-000318	TE10	Esophagus	Esophagus Squamous				0.0351313
ACH-000319	MPP89	Lung	Mesothelioma				0.0653371
ACH-000320	PSN1	Pancreas	Exocrine	Exocrine Adenocarcinoma			0.0286085
ACH-000322	HT144	Skin	Melanoma				0.162139
ACH-000323	42MGBA	Central Nervous System	Glioma	Astrocytoma			0.0836949
ACH-000324	JHOC5	Ovary	Ovary Adenocarcinoma	Clear Cell			-0.0318062
ACH-000325	SNU620	Gastric	Gastric Adenocarcinoma				0.212531
ACH-000326	JURLMK1	Blood	CML	Blast Crisis			-0.104421
ACH-000329	CCFSTTG1	Central Nervous System	Glioma	Astrocytoma			0.132677
ACH-000330	EFM19	Breast	Breast Ductal Carcinoma	ERpos HER2neg	Luminal		0.136297
ACH-000331	ISTMES2	Lung	Mesothelioma				-0.0282258
ACH-000332	YAPC	Pancreas	Exocrine	Exocrine Adenocarcinoma			0.0678535
ACH-000334	DB	Lymphocyte	Non Hodgkin Lymphoma	DLBCL			0.218397
ACH-000335	MSTO211H	Lung	Mesothelioma				-0.0307562
ACH-000336	OCIAML3	Blood	AML	M4			0.00339653
ACH-000337	NCIH3122	Lung	NSCLC	NSCLC Adenocarcinoma			-0.18377
ACH-000339	HCC461	Lung	NSCLC	NSCLC Adenocarcinoma			0.0151052
ACH-000341	SKNFI	Peripheral Nervous System	Neuroblastoma				-0.0495177
ACH-000343	NCIH522	Lung	NSCLC	NSCLC Adenocarcinoma			0.175345
ACH-000344	SNU668	Gastric	Gastric Adenocarcinoma	Diffuse Gastric			-0.068619
ACH-000346	JVM3	Blood	CLL	B-cell			0.109274
ACH-000348	RPMI7951	Skin	Melanoma				0.0812414
ACH-000350	COLO678	Colorectal	Colorectal Adenocarcinoma				0.0663687
ACH-000352	HCC1428	Breast	Breast Carcinoma	ERpos HER2neg	Luminal		0.0686851
ACH-000354	CAPAN1	Pancreas	Exocrine	Exocrine Adenocarcinoma			-0.0377211
ACH-000355	NCIH82	Lung	SCLC				-0.0603821
ACH-000356	MKN45	Gastric	Gastric Adenocarcinoma	Diffuse Gastric			0.05992
ACH-000359	MG63	Bone	Osteosarcoma				0.144166
ACH-000361	SKHEP1	Liver	Hepatocellular Carcinoma				0.0948872
ACH-000362	MOLM13	Blood	AML				0.0303891
ACH-000363	SKMM2	Plasma Cell	Multiple Myeloma				0.0945857
ACH-000364	U2OS	Bone	Osteosarcoma				-0.0196196
ACH-000365	SUDHL4	Lymphocyte	Non Hodgkin Lymphoma	DLBCL			-0.0178957
ACH-000366	SKNDZ	Peripheral Nervous System	Neuroblastoma		MYCN Amp		0.180885
ACH-000367	NCIH226	Lung	NSCLC	NSCLC Squamous			-0.0358082
ACH-000368	SNU1105	Central Nervous System	Glioma	Glioblastoma			-0.0635755
ACH-000370	SNU626	Central Nervous System	Glioma	Glioblastoma			0.388636
ACH-000371	RL	Lymphocyte	Non Hodgkin Lymphoma	B-cell			0.0985523
ACH-000374	HCC1143	Breast	Breast Ductal Carcinoma	ERneg HER2neg	Basal A		0.0386369
ACH-000375	G402	Kidney					-0.00798913
ACH-000376	SF295	Central Nervous System	Glioma	Glioblastoma			0.135329
ACH-000377	SNU478	Bile Duct	Cholangiocarcinoma	Extrahepatic			0.0779986
ACH-000378	NCIH647	Lung	NSCLC	NSCLC Adenosquamous			0.230516
ACH-000381	T84	Colorectal	Colorectal Adenocarcinoma				0.0571004
ACH-000383	OE33	Esophagus	Esophagus Adenocarcinoma				-0.312336
ACH-000385	SKRC20	Kidney	Renal Cell Carcinoma				0.131759
ACH-000387	TF1	Blood	AML				0.00576769
ACH-000389	H4	Central Nervous System	Glioma				0.0634723
ACH-000390	LUDLU1	Lung	NSCLC	NSCLC Squamous			0.0850136
ACH-000391	MHHES1	Bone	Ewing Sarcoma		EWS_FLI		0.0228914
ACH-000393	HLF	Liver	Hepatocellular Carcinoma				0.0108892
ACH-000395	NCIH520	Lung	NSCLC	NSCLC Squamous			0.0135371
ACH-000397	TEN	Uterus	Clear Cell Carcinoma				0.0427609
ACH-000398	RI1	Lymphocyte	Non Hodgkin Lymphoma	B-cell			-0.0324942
ACH-000401	COLO800	Skin	Melanoma				0.128525
ACH-000402	BL70	Lymphocyte	Non Hodgkin Lymphoma	B-cell Burkitt			-0.0469979
ACH-000403	NCIH747	Colorectal	Colorectal Adenocarcinoma				-0.13975
ACH-000404	K029AX	Skin	Melanoma				0.359362
ACH-000405	MEC1	Blood	CLL	B-cell			-0.00419607
ACH-000406	U937	Blood	AML				0.0172966
ACH-000407	SNU685	Uterus	MMMT				0.071715
ACH-000408	TE5	Esophagus	Esophagus Squamous				0.124156
ACH-000410	SAOS2	Bone	Osteosarcoma				0.0814913
ACH-000411	769P	Kidney	Renal Cell Carcinoma	Clear Cell			-0.0135694
ACH-000414	NCIH1944	Lung	NSCLC	NSCLC Adenocarcinoma			0.0422974
ACH-000415	BICR6	Upper Aerodigestive	Upper Aerodigestive Squamous	Oral			-0.00138622
ACH-000416	NCIH838	Lung	NSCLC	NSCLC Adenocarcinoma			0.0551415
ACH-000417	PANC0813	Pancreas	Exocrine	Exocrine Adenocarcinoma			-0.114105
ACH-000420	SNU449	Liver	Hepatocellular Carcinoma				-0.0769941
ACH-000421	SW837	Colorectal	Colorectal Adenocarcinoma				0.047415
ACH-000422	SNU475	Liver	Hepatocellular Carcinoma				0.137237
ACH-000424	TC71	Bone	Ewing Sarcoma				0.0851192
ACH-000425	UACC62	Skin	Melanoma				-0.0244127
ACH-000426	KMS20	Plasma Cell	Multiple Myeloma				0.0503617
ACH-000427	NCIN87	Gastric	Gastric Adenocarcinoma	Tubular			-0.106453
ACH-000430	TYKNU	Ovary	Ovary Adenocarcinoma	High Grade Serous			0.0139264
ACH-000431	NCIH1694	Lung	SCLC				0.199656
ACH-000433	CAKI1	Kidney	Renal Cell Carcinoma	Clear Cell			0.130504
ACH-000434	NCIH1915	Lung	NSCLC	NSCLC Large Cell			-0.0219612
ACH-000435	EFE184	Uterus	Endometrial Adenocarcinoma				-0.0144095
ACH-000436	OCIMY7	Plasma Cell	Multiple Myeloma				0.128441
ACH-000437	SW1088	Central Nervous System	Glioma	Astrocytoma			0.0046744
ACH-000438	LU65	Lung	NSCLC	NSCLC Large Cell			-0.0110333
ACH-000441	SH4	Skin	Melanoma				0.0524264
ACH-000442	RERFLCSQ1	Lung	NSCLC	NSCLC Squamous			0.0486401
ACH-000444	LU99	Lung	NSCLC	NSCLC Large Cell			0.0983086
ACH-000445	KNS60	Central Nervous System	Glioma	Glioblastoma			0.0391334
ACH-000448	NCIH1666	Lung	NSCLC	NSCLC Adenocarcinoma			0.00290904
ACH-000450	MELHO	Skin	Melanoma				-0.118736
ACH-000452	TE8	Esophagus	Esophagus Squamous				0.0347237
ACH-000454	HCC95	Lung	NSCLC	NSCLC Squamous			0.142815
ACH-000455	LN428	Central Nervous System	Glioma	Glioblastoma			0.119263
ACH-000456	BCPAP	Thyroid	Thyroid Carcinoma	Papillary			-0.0315384
ACH-000458	CJM	Skin	Melanoma				0.0735545
ACH-000459	TUHR10TKB	Kidney	Renal Cell Carcinoma				-0.170918
ACH-000460	SNU8	Ovary	Ovary Adenocarcinoma	High Grade Serous			-0.0306108
ACH-000461	SNU1196	Bile Duct	Cholangiocarcinoma	Extrahepatic			0.0220833
ACH-000463	NCIH460	Lung	NSCLC	NSCLC Large Cell			-0.0413763
ACH-000464	CAS1	Central Nervous System	Glioma	Glioblastoma			0.0675293
ACH-000466	SNU216	Gastric	Gastric Adenocarcinoma	Tubular			0.00333069
ACH-000467	HCC56	Colorectal	Colorectal Adenocarcinoma				0.0930264
ACH-000468	PK45H	Pancreas	Exocrine	Exocrine Adenocarcinoma			0.0452062
ACH-000469	YH13	Central Nervous System	Glioma	Glioblastoma			0.130745
ACH-000470	SW1463	Colorectal	Colorectal Adenocarcinoma				0.0922416
ACH-000471	LI7	Liver					0.0024498
ACH-000472	HSC2	Upper Aerodigestive	Upper Aerodigestive Squamous				0.0700671
ACH-000473	RT112	Urinary Tract	Bladder Carcinoma	Bladder Transitional Cell			-0.0576842
ACH-000475	HUH1	Liver	Hepatocellular Carcinoma	HBs Antigen Carrier			0.0164648
ACH-000476	JHH4	Liver	Hepatocellular Carcinoma				-0.150104
ACH-000477	MALME3M	Skin	Melanoma				-0.0994327
ACH-000478	SNU387	Liver	Hepatocellular Carcinoma				0.0773869
ACH-000480	HUH7	Liver	Hepatocellular Carcinoma				-0.0962053
ACH-000481	NCIH2170	Lung	NSCLC	NSCLC Squamous			0.0429633
ACH-000483	SNU182	Liver	Hepatocellular Carcinoma				-0.0217705
ACH-000484	VMRCRCW	Kidney	Renal Cell Carcinoma				0.199414
ACH-000485	GSU	Gastric	Gastric Adenocarcinoma				0.154851
ACH-000486	KU1919	Urinary Tract	Bladder Carcinoma	Bladder Transitional Cell			0.0607975
ACH-000487	F36P	Blood	AML	M6			-0.0191179
ACH-000488	TE11	Esophagus	Esophagus Squamous				0.0793611
ACH-000489	SW1116	Colorectal	Colorectal Adenocarcinoma				-0.0438512
ACH-000490	SF767	Cervix	Cervical Squamous	Astrocytoma			0.0797483
ACH-000491	NCIH716	Colorectal	Colorectal Adenocarcinoma				0.0463815
ACH-000493	SNU423	Liver	Hepatocellular Carcinoma				0.00689739
ACH-000495	TUHR4TKB	Kidney	Renal Cell Carcinoma				0.039767
ACH-000496	NCIH1792	Lung	NSCLC	NSCLC Adenocarcinoma			0.166417
ACH-000498	KO52	Blood	AML	M2			-0.0136667
ACH-000499	EW8	Bone	Ewing Sarcoma		EWS_FLI		0.0259513
ACH-000500	SNU46	Upper Aerodigestive	Upper Aerodigestive Squamous	Laryngeal			0.0931402
ACH-000501	LS123	Colorectal	Colorectal Adenocarcinoma				0.0493214
ACH-000502	TCCPAN2	Pancreas	Exocrine	Exocrine Adenocarcinoma			0.129408
ACH-000503	BICR16	Upper Aerodigestive	Upper Aerodigestive Squamous	Oral			0.294341
ACH-000504	SNB75	Central Nervous System	Glioma				-0.0219375
ACH-000505	RKN	Soft Tissue	Leiomyosarcoma				0.0316999
ACH-000507	KE39	Gastric	Gastric Adenocarcinoma				0.0306512
ACH-000510	NCIH1299	Lung	NSCLC	NSCLC Large Cell			0.0653381
ACH-000511	CALU1	Lung	NSCLC	NSCLC Squamous			-0.0861793
ACH-000512	INA6	Plasma Cell	Multiple Myeloma				0.0100952
ACH-000514	NCIH1092	Lung	SCLC				-0.0305846
ACH-000516	CAL78	Bone	Chondrosarcoma				-0.0954793
ACH-000517	SNU410	Pancreas	Exocrine	Exocrine Adenocarcinoma			0.120837
ACH-000518	CAL33	Upper Aerodigestive	Upper Aerodigestive Squamous	Oral			0.108406
ACH-000520	59M	Ovary	Ovary Adenocarcinoma	High Grade Serous			-0.0610739
ACH-000521	NCIH2030	Lung	NSCLC	NSCLC Adenocarcinoma			0.171818
ACH-000522	UMUC3	Urinary Tract	Bladder Carcinoma	Bladder Transitional Cell			0.0937884
ACH-000524	KURAMOCHI	Ovary	Ovary Adenocarcinoma	High Grade Serous			0.10251
ACH-000525	NCIH2171	Lung	SCLC				0.0379997
ACH-000527	OVISE	Ovary	Ovary Adenocarcinoma	Clear Cell			0.00197041
ACH-000528	ABC1	Lung	NSCLC	NSCLC Adenocarcinoma			0.0674473
ACH-000532	SNU61	Colorectal	Colorectal Adenocarcinoma				0.115452
ACH-000533	NCIH2004RT	Soft Tissue	Malignant Rhabdoid Tumor				0.105688
ACH-000535	BXPC3	Pancreas	Exocrine	Exocrine Adenocarcinoma			0.134408
ACH-000537	SNU761	Liver	Hepatocellular Carcinoma				-0.0114342
ACH-000541	KMS34	Plasma Cell	Multiple Myeloma				-0.0319409
ACH-000542	HEYA8	Ovary	Ovary Adenocarcinoma	Low Grade Serous			0.0498023
ACH-000544	OE21	Esophagus	Esophagus Squamous				0.118135
ACH-000545	VMCUB1	Urinary Tract	Bladder Carcinoma	Bladder Transitional Cell			0.0406856
ACH-000546	HSC4	Upper Aerodigestive	Upper Aerodigestive Squamous				0.14497
ACH-000547	HT1197	Urinary Tract	Bladder Carcinoma				-0.0503621
ACH-000548	BHY	Upper Aerodigestive	Upper Aerodigestive Squamous	Oral			0.10228
ACH-000549	SNU1076	Upper Aerodigestive	Upper Aerodigestive Squamous	Laryngeal			-0.00392161
ACH-000550	IGR39	Skin	Melanoma				0.1169
ACH-000551	K562	Blood	CML	Blast Crisis			0.126448
ACH-000552	HT29	Colorectal	Colorectal Adenocarcinoma				0.0671818
ACH-000554	UACC893	Breast	Breast Ductal Carcinoma	ERneg HER2pos	HER2 Amp		-0.0779492
ACH-000556	SIHA	Cervix	Cervical Carcinoma				0.0178429
ACH-000557	AML193	Blood	AML	M5			0.106253
ACH-000558	A172	Central Nervous System	Glioma	Glioblastoma			0.0356138
ACH-000559	NCIH1836	Lung	SCLC				0.123653
ACH-000561	TDOTT	Esophagus	Esophagus Squamous				0.221057
ACH-000562	HCC78	Lung	NSCLC	NSCLC Adenocarcinoma			0.0746512
ACH-000563	EBC1	Lung	NSCLC	NSCLC Squamous			-0.526259
ACH-000565	RCM1	Colorectal	Colorectal Adenocarcinoma				0.0983437
ACH-000567	ST486	Lymphocyte	Non Hodgkin Lymphoma	B-cell Burkitt			0.00142086
ACH-000570	YKG1	Central Nervous System	Glioma	Glioblastoma			0.0492492
ACH-000571	T98G	Central Nervous System	Glioma	Glioblastoma			0.111064
ACH-000573	MDAMB436	Breast	Breast Carcinoma	ERneg HER2neg	Basal B		0.168057
ACH-000576	KMS27	Plasma Cell	Multiple Myeloma				0.0665436
ACH-000577	JHH2	Liver	Hepatocellular Carcinoma				0.208961
ACH-000579	UACC257	Skin	Melanoma				0.0532586
ACH-000580	C32	Skin	Melanoma	Amelanotic			-0.0511508
ACH-000581	SNU16	Gastric	Gastric Adenocarcinoma				-0.0543414
ACH-000583	MC116	Lymphocyte	Non Hodgkin Lymphoma	B-cell			0.0223239
ACH-000584	JHOS4	Ovary	Ovary Adenocarcinoma	High Grade Serous			0.0929144
ACH-000585	EPLC272H	Lung	NSCLC	NSCLC Squamous			0.0785024
ACH-000587	NCIH1975	Lung	NSCLC	NSCLC Adenocarcinoma			0.108534
ACH-000588	KMS26	Plasma Cell	Multiple Myeloma				0.0325613
ACH-000589	NCIH1437	Lung	NSCLC	NSCLC Adenocarcinoma			-0.0177407
ACH-000591	LN235	Central Nervous System	Glioma	Astrocytoma			0.0337098
ACH-000592	TM31	Central Nervous System	Glioma				-0.0557847
ACH-000593	BC3C	Urinary Tract	Bladder Carcinoma	Bladder Transitional Cell			0.159423
ACH-000595	LN229	Central Nervous System	Glioma	Glioblastoma			0.117333
ACH-000596	LCLC97TM1	Lung	NSCLC	NSCLC Large Cell			0.113635
ACH-000597	TTC709	Soft Tissue	Malignant Rhabdoid Tumor				-0.00248096
ACH-000599	PATU8902	Pancreas	Exocrine	Exocrine Adenocarcinoma			-0.00599408
ACH-000600	SLR26	Kidney	Renal Cell Carcinoma				-0.0507773
ACH-000601	MIAPACA2	Pancreas	Exocrine	Exocrine Adenocarcinoma			0.10894
ACH-000602	M07E	Blood	AML	M7			0.0968063
ACH-000604	KYO1	Blood	CML	Blast Crisis			-0.0257429
ACH-000605	TE6	Esophagus	Esophagus Squamous				-0.0678506
ACH-000606	PECAPJ34CLONEC12	Upper Aerodigestive	Upper Aerodigestive Squamous	Basaloid			0.0666088
ACH-000607	KYM1	Soft Tissue	Malignant Rhabdoid Tumor				-0.00602219
ACH-000608	COV644	Ovary	Ovary Adenocarcinoma	Mucinous			-0.0128708
ACH-000609	SF126	Central Nervous System	Glioma	Astrocytoma			0.0260777
ACH-000614	RVH421	Skin	Melanoma				-0.0246902
ACH-000616	HS746T	Gastric	Gastric Adenocarcinoma				-0.268314
ACH-000618	SNU1041	Upper Aerodigestive	Upper Aerodigestive Squamous	Hypopharyngeal			0.0439857
ACH-000619	PECAPJ15	Upper Aerodigestive	Upper Aerodigestive Squamous	Oral			0.122293
ACH-000620	JHH1	Liver	Hepatocellular Carcinoma				-0.0588297
ACH-000621	MDAMB157	Breast	Breast Ductal Carcinoma	ERneg HER2neg	Basal B		0.111044
ACH-000622	KNS42	Central Nervous System	Glioma	Glioblastoma			-0.0309068
ACH-000623	SNU201	Central Nervous System	Glioma	Glioblastoma			-0.080375
ACH-000624	HCC1806	Breast	Breast Ductal Carcinoma	ERneg HER2neg	Basal A		-0.0495479
ACH-000627	LCLC103H	Lung	NSCLC	NSCLC Large Cell			-0.0767263
ACH-000630	YD8	Upper Aerodigestive	Upper Aerodigestive Squamous	Tongue			-0.0103295
ACH-000632	HS944T	Skin	Melanoma				-0.0175591
ACH-000633	FU97	Gastric	Gastric Adenocarcinoma	Diffuse Gastric			-0.010468
ACH-000634	LN340	Central Nervous System	Glioma	Glioblastoma			-0.12427
ACH-000637	KYSE520	Esophagus	Esophagus Squamous				0.10952
ACH-000638	NCIH441	Lung	NSCLC	NSCLC Adenocarcinoma			0.0656253
ACH-000639	NCIH211	Lung	SCLC				0.0515887
ACH-000645	JL1	Lung	Mesothelioma				0.0551507
ACH-000646	OVMANA	Ovary	Ovary Adenocarcinoma	Clear Cell			0.192817
ACH-000647	TE1	Esophagus	Esophagus Squamous				0.101262
ACH-000648	NCIH28	Lung	Mesothelioma				-0.0425496
ACH-000649	786O	Kidney	Renal Cell Carcinoma	Clear Cell			0.111722
ACH-000651	SW620	Colorectal	Colorectal Adenocarcinoma				0.0652049
ACH-000652	SUIT2	Pancreas	Exocrine	Exocrine Adenocarcinoma			-0.00192404
ACH-000653	JJN3	Plasma Cell	Multiple Myeloma				-0.137919
ACH-000654	RAJI	Lymphocyte	Non Hodgkin Lymphoma	B-cell Burkitt			0.0760738
ACH-000655	SF268	Central Nervous System	Glioma				0.0546756
ACH-000656	SUDHL8	Lymphocyte	Non Hodgkin Lymphoma	DLBCL			0.036927
ACH-000657	A2780	Ovary	Ovary Adenocarcinoma	Endometrioid			0.0833449
ACH-000658	KMS18	Plasma Cell	Multiple Myeloma				0.063185
ACH-000660	SUDHL5	Lymphocyte	Non Hodgkin Lymphoma	DLBCL			0.0715627
ACH-000661	WM1799	Skin	Melanoma				0.0737605
ACH-000662	CORL23	Lung	NSCLC	NSCLC Large Cell			0.171593
ACH-000663	OVTOKO	Ovary	Ovary Adenocarcinoma	Clear Cell			0.0615319
ACH-000664	SUDHL1	Lymphocyte	Non Hodgkin Lymphoma	T-cell ALCL			0.0523648
ACH-000665	SKMES1	Lung	NSCLC	NSCLC Squamous			0.0297524
ACH-000666	NCIH1355	Lung	NSCLC	NSCLC Adenocarcinoma			0.10386
ACH-000667	HCC44	Lung	NSCLC	NSCLC Adenocarcinoma			0.111399
ACH-000668	HCC70	Breast	Breast Ductal Carcinoma	ERneg HER2neg	Basal A		0.165274
ACH-000671	HUH6	Liver	Hepatoblastoma				0.151817
ACH-000673	LN443	Central Nervous System	Glioma	Glioblastoma			0.0386222
ACH-000676	LN464	Central Nervous System	Glioma	Glioblastoma			0.0200672
ACH-000677	SW1573	Lung	NSCLC	NSCLC Adenocarcinoma			0.0264271
ACH-000680	SW948	Colorectal	Colorectal Adenocarcinoma				0.197156
ACH-000681	A549	Lung	NSCLC	NSCLC Adenocarcinoma			0.153194
ACH-000682	SNU1066	Upper Aerodigestive	Upper Aerodigestive Squamous				0.0204137
ACH-000683	SNU503	Colorectal	Colorectal Adenocarcinoma				0.128601
ACH-000684	KMRC1	Kidney	Renal Cell Carcinoma	Clear Cell			0.336414
ACH-000685	L33	Pancreas	Exocrine	Exocrine Adenosquamous			-0.0301547
ACH-000688	OV7	Ovary	Ovary Adenocarcinoma	Mixed Serous Clear Cell			0.0230849
ACH-000693	KYSE180	Esophagus	Esophagus Squamous				0.045597
ACH-000694	TE9	Esophagus	Esophagus Squamous				0.030764
ACH-000695	CORL47	Lung	SCLC				-0.0583399
ACH-000696	OVCAR8	Ovary	Ovary Adenocarcinoma	High Grade Serous			0.0518538
ACH-000697	A3KAW	Lymphocyte	Non Hodgkin Lymphoma	DLBCL			0.0583825
ACH-000698	DMS53	Lung	SCLC				-0.019403
ACH-000699	HCC1395	Breast	Breast Ductal Carcinoma	ERneg HER2neg	Basal B		0.174391
ACH-000700	NCIH2882	Lung	NSCLC	NSCLC Squamous			-0.143964
ACH-000701	RMUGS	Ovary	Ovary Adenocarcinoma	Mucinous			0.0602
ACH-000702	L1236	Lymphocyte	Hodgkin Lymphoma				-0.0204626
ACH-000704	OAW42	Ovary	Ovary Carcinoma				-0.00301233
ACH-000706	EKVX	Lung	NSCLC	NSCLC Adenocarcinoma			0.0318658
ACH-000709	KMRC2	Kidney	Renal Cell Carcinoma	Clear Cell			0.156362
ACH-000711	JIMT1	Breast	Breast Ductal Carcinoma	ERneg HER2pos	Basal A		0.0428619
ACH-000713	CAOV3	Ovary	Ovary Adenocarcinoma	High Grade Serous			0.0794842
ACH-000714	KMS11	Plasma Cell	Multiple Myeloma				-0.0208218
ACH-000716	TT2609C02	Thyroid	Thyroid Carcinoma	Follicular			-0.0173849
ACH-000717	COLO680N	Esophagus	Esophagus Squamous				-0.0229192
ACH-000718	NCIH2291	Lung	NSCLC	NSCLC Adenocarcinoma			-0.02831
ACH-000719	RMGI	Ovary	Ovary Adenocarcinoma	Clear Cell			-0.0259846
ACH-000720	TCCSUP	Urinary Tract	Bladder Carcinoma	Bladder Transitional Cell			-0.0618603
ACH-000721	HMC18	Breast	Breast Carcinoma	ERneg HER2neg	Basal B		0.0835301
ACH-000722	SNUC1	Colorectal	Colorectal Adenocarcinoma				0.0722613
ACH-000724	HT1376	Urinary Tract	Bladder Carcinoma				0.0786806
ACH-000725	HCC202	Breast	Breast Ductal Carcinoma	ERneg HER2pos	HER2 Amp		0.120485
ACH-000732	PECAPJ41CLONED2	Upper Aerodigestive	Upper Aerodigestive Squamous	Oral			-0.0370375
ACH-000734	JHH5	Liver	Hepatocellular Carcinoma				0.0652449
ACH-000735	PECAPJ49	Upper Aerodigestive	Upper Aerodigestive Squamous	Oral			0.252696
ACH-000736	SNU601	Gastric	Gastric Adenocarcinoma	Signet Ring Cell			0.0139283
ACH-000738	GB1	Central Nervous System	Glioma	Glioblastoma			-0.0143084
ACH-000739	HEPG2	Liver	Hepatocellular Carcinoma				0.0107933
ACH-000740	A253	Upper Aerodigestive	Upper Aerodigestive Squamous	Salivary Gland			0.0590444
ACH-000741	UBLC1	Urinary Tract	Bladder Carcinoma	Bladder Transitional Cell			-0.0324785
ACH-000746	GSS	Gastric	Gastric Adenocarcinoma				0.0399665
ACH-000747	NCIH1703	Lung	NSCLC	NSCLC Squamous			0.0443398
ACH-000748	SJSA1	Bone	Osteosarcoma				-0.0011072
ACH-000753	JMSU1	Urinary Tract	Bladder Carcinoma				0.154562
ACH-000754	L428	Lymphocyte	Hodgkin Lymphoma				0.0308984
ACH-000756	GI1	Central Nervous System	Glioma	Glioblastoma			0.158646
ACH-000757	A427	Lung	NSCLC	NSCLC Adenocarcinoma			0.0990813
ACH-000758	MKN74	Gastric	Gastric Adenocarcinoma				0.0829043
ACH-000760	LNZ308	Central Nervous System	Glioma	Glioblastoma			0.0284346
ACH-000762	YD38	Upper Aerodigestive	Upper Aerodigestive Squamous				0.0611106
ACH-000763	MM1S	Plasma Cell	Multiple Myeloma				-0.0414315
ACH-000764	SH10TC	Gastric	Gastric Adenocarcinoma	Mucinous			-0.152478
ACH-000765	WM983B	Skin	Melanoma				0.138152
ACH-000766	NCIH1648	Lung	NSCLC	NSCLC Adenocarcinoma			0.00507764
ACH-000767	NCIH526	Lung	SCLC				-0.0143102
ACH-000768	MDAMB231	Breast	Breast Carcinoma	ERneg HER2neg	Basal B		0.0594685
ACH-000769	LK2	Lung	NSCLC	NSCLC Squamous			-0.0188738
ACH-000770	P31FUJ	Blood	AML	M5			-0.00763624
ACH-000771	BICR56	Upper Aerodigestive	Upper Aerodigestive Squamous	Oral			0.172896
ACH-000773	KIJK	Lymphocyte	Non Hodgkin Lymphoma	T-cell ALCL			0.0178351
ACH-000774	RERFLCAD2	Lung	NSCLC	NSCLC Adenocarcinoma			0.131585
ACH-000775	NCIH727	Lung	Lung Carcinoid				0.0591066
ACH-000776	ONS76	Central Nervous System	Medulloblastoma		Non MYC		-0.0740838
ACH-000777	KYSE30	Esophagus	Esophagus Squamous				0.104323
ACH-000778	HSC3	Upper Aerodigestive	Upper Aerodigestive Squamous				0.0443523
ACH-000781	NCIH2023	Lung	NSCLC	NSCLC Adenocarcinoma			0.0375496
ACH-000782	SEM	Blood	ALL	B-cell			-0.190808
ACH-000783	CAMA1	Breast	Breast Carcinoma	ERpos HER2neg	Luminal		0.0286036
ACH-000784	KYSE70	Esophagus	Esophagus Squamous				0.0628983
ACH-000785	NCIH2126	Lung	NSCLC	NSCLC Adenocarcinoma			0.115543
ACH-000787	LXF289	Lung	NSCLC	NSCLC Adenocarcinoma			0.046398
ACH-000788	A2058	Skin	Melanoma				0.0366307
ACH-000790	SHP77	Lung	SCLC				-0.0439298
ACH-000791	RERFLCAD1	Lung	NSCLC	NSCLC Adenocarcinoma			0.0713393
ACH-000792	BFTC909	Kidney	Renal Cell Carcinoma	Transitional Cell			-0.0303364
ACH-000793	KATOIII	Gastric	Gastric Adenocarcinoma	Signet Ring Cell			0.00817354
ACH-000794	BICR22	Upper Aerodigestive	Upper Aerodigestive Squamous	Oral			0.152309
ACH-000796	MCAS	Ovary	Ovary Adenocarcinoma	Mucinous			0.0735506
ACH-000799	HS695T	Skin	Melanoma	Amelanotic			0.111989
ACH-000800	NCIH446	Lung	SCLC				0.0769604
ACH-000801	HS936T	Skin	Melanoma				0.170022
ACH-000802	BFTC905	Urinary Tract	Bladder Carcinoma	Bladder Transitional Cell			0.103306
ACH-000804	NB1	Peripheral Nervous System	Neuroblastoma		MYCN Amp		0.0774006
ACH-000805	COLO679	Skin	Melanoma				0.029331
ACH-000807	SNU738	Central Nervous System	Glioma	Oligodendroglioma			0.0230876
ACH-000809	KYSE410	Esophagus	Esophagus Squamous				-0.00286965
ACH-000810	SKMEL30	Skin	Melanoma				0.239541
ACH-000811	SKOV3	Ovary	Ovary Adenocarcinoma	Endometrioid			0.00557437
ACH-000814	HS939T	Skin	Melanoma				0.111367
ACH-000817	RPMI8226	Plasma Cell	Multiple Myeloma	Plasmacytoma			0.0252998
ACH-000819	LN18	Central Nervous System	Glioma	Glioblastoma			0.0541526
ACH-000820	SW403	Colorectal	Colorectal Adenocarcinoma				-0.0799117
ACH-000821	EJM	Plasma Cell	Multiple Myeloma				0.0873921
ACH-000822	SKMEL24	Skin	Melanoma				0.0724682
ACH-000823	KYSE140	Esophagus	Esophagus Squamous				-0.049303
ACH-000824	KYSE510	Esophagus	Esophagus Squamous				0.0846087
ACH-000826	CAL12T	Lung	NSCLC				0.03131
ACH-000827	WM793	Skin	Melanoma				0.0510744
ACH-000829	HUNS1	Plasma Cell	Multiple Myeloma				0.17367
ACH-000831	HEC50B	Uterus	Endometrial Adenocarcinoma				-0.0105729
ACH-000832	CAL27	Upper Aerodigestive	Upper Aerodigestive Squamous				0.1163
ACH-000833	RH30	Soft Tissue	Rhabdomyosarcoma	Alveolar			-0.136579
ACH-000834	UMUC1	Urinary Tract	Bladder Carcinoma	Bladder Transitional Cell			0.0415729
ACH-000835	GCT	Soft Tissue	Pleomorphic Sarcoma				0.101039
ACH-000836	YD15	Upper Aerodigestive	Upper Aerodigestive Squamous	Tongue			-0.0187337
ACH-000837	NCIH322	Lung	NSCLC	NSCLC Adenocarcinoma			-0.0406496
ACH-000838	AMO1	Plasma Cell	Multiple Myeloma	Plasmacytoma			-0.134186
ACH-000839	SCABER	Urinary Tract	Bladder Carcinoma	Bladder Squamous			0.327352
ACH-000840	HCC366	Lung	NSCLC	NSCLC Adenosquamous			0.00914118
ACH-000841	NCIH2087	Lung	NSCLC	NSCLC Adenocarcinoma			0.042352
ACH-000843	HARA	Lung	NSCLC	NSCLC Squamous			0.0775177
ACH-000845	NCIH1373	Lung	NSCLC	NSCLC Adenocarcinoma			0.0622848
ACH-000846	FADU	Upper Aerodigestive	Upper Aerodigestive Squamous				0.113242
ACH-000847	HGC27	Gastric	Gastric Adenocarcinoma				-0.0156878
ACH-000848	JHH7	Liver	Hepatocellular Carcinoma				-0.199732
ACH-000849	MDAMB468	Breast	Breast Carcinoma	ERneg HER2neg	Basal A		-0.00859289
ACH-000851	MORCPR	Lung	NSCLC	NSCLC Adenocarcinoma			0.125258
ACH-000853	NCIH661	Lung	NSCLC	NSCLC Large Cell			0.0250523
ACH-000854	OCIMY5	Plasma Cell	Multiple Myeloma				-0.138934
ACH-000855	KYSE150	Esophagus	Esophagus Squamous				0.0384269
ACH-000856	CAL51	Breast	Breast Carcinoma	ERneg HER2neg	Basal B		0.127487
ACH-000858	KNS62	Lung	NSCLC	NSCLC Squamous			-0.0565414
ACH-000859	HCC1954	Breast	Breast Ductal Carcinoma	ERneg HER2pos	Basal A		0.12543
ACH-000860	NCIH358	Lung	NSCLC	NSCLC Adenocarcinoma			0.0679511
ACH-000861	HOP62	Lung	NSCLC	NSCLC Adenocarcinoma			0.163986
ACH-000862	KMBC2	Urinary Tract	Bladder Carcinoma				0.175026
ACH-000863	DBTRG05MG	Central Nervous System	Glioma	Glioblastoma			-0.120938
ACH-000864	COLO684	Uterus	Endometrial Adenocarcinoma				-0.0582212
ACH-000865	KYSE450	Esophagus	Esophagus Squamous				0.145851
ACH-000866	NCIH1048	Lung	SCLC				-0.0010721
ACH-000867	CHAGOK1	Lung	NSCLC				0.0664535
ACH-000869	NCIH1568	Lung	NSCLC	NSCLC Adenocarcinoma			0.0396915
ACH-000872	HCC515	Lung	NSCLC	NSCLC Adenocarcinoma			0.236207
ACH-000873	KYSE270	Esophagus	Esophagus Squamous				0.088738
ACH-000876	MDAMB415	Breast	Breast Carcinoma	ERpos HER2neg	HER2 Amp		-0.0435544
ACH-000878	HCC15	Lung	NSCLC	NSCLC Squamous			0.0596313
ACH-000879	MFE296	Uterus	Endometrial Adenocarcinoma				0.150539
ACH-000880	AGS	Gastric	Gastric Adenocarcinoma				0.0860397
ACH-000881	MELJUSO	Skin	Melanoma				-0.0474257
ACH-000882	IGR1	Skin	Melanoma				-0.00650355
ACH-000884	MDAMB435S	Skin	Melanoma	Amelanotic			-0.0921071
ACH-000885	TOV21G	Ovary	Ovary Adenocarcinoma	Clear Cell			0.0846374
ACH-000886	NCIH2009	Lung	NSCLC	NSCLC Adenocarcinoma			-0.0335484
ACH-000887	SF172	Central Nervous System	Glioma	Glioblastoma			0.104753
ACH-000888	NCIH1793	Lung	NSCLC	NSCLC Adenocarcinoma			0.0128583
ACH-000889	KMM1	Plasma Cell	Multiple Myeloma				-0.010515
ACH-000890	SW1271	Lung	SCLC				0.0187908
ACH-000894	NCIH1869	Lung	NSCLC	NSCLC Squamous			0.0389588
ACH-000896	647V	Urinary Tract	Bladder Carcinoma				0.0715378
ACH-000898	SNU719	Gastric	Gastric Adenocarcinoma	Tubular			0.0229084
ACH-000899	WM88	Skin	Melanoma				0.0809881
ACH-000900	NCIH23	Lung	NSCLC	NSCLC Adenocarcinoma			0.01588
ACH-000901	HCC1359	Lung	NSCLC	NSCLC Large Cell			0.0901208
ACH-000903	FTC133	Thyroid	Thyroid Carcinoma	Anaplastic			0.128346
ACH-000905	5637	Urinary Tract	Bladder Carcinoma				0.15673
ACH-000906	ES2	Ovary	Ovary Adenocarcinoma	Clear Cell			0.0775631
ACH-000907	SNU349	Kidney	Renal Cell Carcinoma	Clear Cell			0.040747
ACH-000910	MDAMB453	Breast	Breast Carcinoma	ERneg HER2neg	HER2 Amp		0.0681228
ACH-000911	NUGC3	Gastric	Gastric Adenocarcinoma				0.0557524
ACH-000912	NCIH2286	Lung	SCLC				-0.0504946
ACH-000913	ESS1	Uterus	Endometrial Stromal Sarcoma				0.0128381
ACH-000914	HT	Lymphocyte	Non Hodgkin Lymphoma	B-cell			0.0423771
ACH-000915	IPC298	Skin	Melanoma				0.0862213
ACH-000916	NCIH1573	Lung	NSCLC	NSCLC Adenocarcinoma			0.376102
ACH-000917	TE4	Esophagus	Esophagus Squamous				0.0432989
ACH-000919	IM95	Gastric	Gastric Adenocarcinoma				-0.0893762
ACH-000921	NCIH157DM	Lung	NSCLC	NSCLC Squamous			0.100453
ACH-000922	RCHACV	Blood	ALL	B-cell			0.0231363
ACH-000924	NCIH2172	Lung	NSCLC				0.134994
ACH-000926	HT55	Colorectal	Colorectal Adenocarcinoma				0.0186841
ACH-000928	JHUEM1	Uterus	Endometrial Adenocarcinoma				0.0554379
ACH-000929	NCIH2110	Lung	NSCLC				-0.00298589
ACH-000932	SNU1	Gastric	Gastric Adenocarcinoma				0.0402641
ACH-000934	MDAMB361	Breast	Breast Carcinoma	ERpos HER2pos	HER2 Amp		0.0281084
ACH-000935	MDST8	Colorectal	Colorectal Adenocarcinoma				-0.0875998
ACH-000936	EFO27	Ovary	Ovary Adenocarcinoma	Endometrioid			0.0541928
ACH-000937	PF382	Blood	ALL	T-cell			0.0962671
ACH-000938	NALM6	Blood	ALL	B-cell			0.160862
ACH-000939	SKUT1	Soft Tissue	Leiomyosarcoma				0.123815
ACH-000941	HEC1B	Uterus	Endometrial Adenocarcinoma				0.00975106
ACH-000943	RKO	Colorectal	Colorectal Adenocarcinoma		MSI		0.0300975
ACH-000944	NAMALWA	Lymphocyte	Non Hodgkin Lymphoma	B-cell Burkitt			0.0261814
ACH-000945	NCIH650	Lung	NSCLC	NSCLC Adenocarcinoma			0.0846229
ACH-000946	HEC265	Uterus	Endometrial Adenocarcinoma				-0.101893
ACH-000947	OVK18	Ovary	Ovary Adenocarcinoma	Endometrioid			0.0565325
ACH-000948	2313287	Gastric	Gastric Adenocarcinoma				-0.0379757
ACH-000950	LOVO	Colorectal	Colorectal Adenocarcinoma		MSI		0.0329325
ACH-000953	SUPT1	Blood	ALL	T-cell			0.0782901
ACH-000956	22RV1	Prostate	Prostate Adenocarcinoma				-0.203197
ACH-000957	LS180	Colorectal	Colorectal Adenocarcinoma		MSI		0.0234601
ACH-000958	SW48	Colorectal	Colorectal Adenocarcinoma		MSI		-0.106057
ACH-000959	SNUC4	Colorectal	Colorectal Adenocarcinoma		MSI		-0.0563834
ACH-000960	REH	Blood	ALL	B-cell			0.0484328
ACH-000961	ISHIKAWAHERAKLIO02ER	Uterus	Endometrial Adenocarcinoma				0.0768369
ACH-000962	OC314	Ovary	Ovary Adenocarcinoma	Clear Cell			0.200414
ACH-000963	CCK81	Colorectal	Colorectal Adenocarcinoma		MSI		0.0859291
ACH-000965	RL952	Uterus	Endometrial Adenosquamous				0.0176542
ACH-000966	IGROV1	Ovary	Ovary Adenocarcinoma	Mixed Endometrioid Clear Cell			0.137645
ACH-000968	COLO792	Skin	Melanoma				0.0883277
ACH-000969	KM12	Colorectal	Colorectal Adenocarcinoma		MSI		-0.0058095
ACH-000970	SNUC5	Colorectal	Colorectal Adenocarcinoma				-0.0271136
ACH-000971	HCT116	Colorectal	Colorectal Adenocarcinoma		MSI		-0.000654073
ACH-000973	639V	Urinary Tract	Bladder Carcinoma	Bladder Transitional Cell			0.0930017
ACH-000974	SNGM	Uterus	Endometrial Adenocarcinoma				0.0398711
ACH-000975	HCC2450	Lung	NSCLC	NSCLC Squamous			0.201196
ACH-000976	HUCCT1	Bile Duct	Cholangiocarcinoma	Intrahepatic			-0.157518
ACH-000977	LNCAPCLONEFGC	Prostate	Prostate Adenocarcinoma				0.0268313
ACH-000978	EN	Uterus	Endometrial Adenocarcinoma				-0.0699275
ACH-000979	DU145	Prostate	Prostate Adenocarcinoma				0.0805644
ACH-000980	NCIH1155	Lung	NSCLC	NSCLC Large Cell			-0.00968353
ACH-000983	KCL22	Blood	CML	Blast Crisis			-0.016094
ACH-000984	HEC6	Uterus	Endometrial Adenocarcinoma				0.161448
ACH-000985	LS411N	Colorectal	Colorectal Adenocarcinoma		MSI		-0.0855294
ACH-000986	HT115	Colorectal	Colorectal Adenocarcinoma				-0.0615043
ACH-000988	MFE319	Uterus	Endometrial Adenocarcinoma				0.107514
ACH-000991	SNU81	Colorectal	Colorectal Adenocarcinoma				-0.0368307
ACH-000993	JHUEM7	Uterus	Endometrial Adenocarcinoma				0.0308078
ACH-000994	HEC59	Uterus	Endometrial Adenocarcinoma				-0.156837
ACH-000995	JURKAT	Blood	ALL	T-cell			0.0973378
ACH-000996	HEC251	Uterus	Endometrial Adenocarcinoma				0.128773
ACH-000997	HCT15	Colorectal	Colorectal Adenocarcinoma		MSI		0.0690425
ACH-001001	143B	Bone	Osteosarcoma				0.0306311
ACH-001016	BECKER	Central Nervous System	Glioma				0.0528538
ACH-001020	BT16	Soft Tissue	ATRT				0.074076
ACH-001028	CHLA06ATRT	Soft Tissue	ATRT				0.130073
ACH-001029	CHLA10	Bone	Ewing Sarcoma		EWS_FLI		0.15608
ACH-001031	CHLA266	Soft Tissue	ATRT				0.14438
ACH-001033	CHLA57	Central Nervous System	PNET				0.295501
ACH-001036	CMK115	Blood	AML				0.115872
ACH-001038	COGE352	Bone	Ewing Sarcoma		EWS_ERG		0.042539
ACH-001039	COLO205	Colorectal	Colorectal Adenocarcinoma				0.0710724
ACH-001041	CHL1DM	Skin	Melanoma				-0.0111296
ACH-001048	COV504	Ovary	Ovary Adenocarcinoma	High Grade Serous			0.188953
ACH-001050	CW9019	Soft Tissue	Rhabdomyosarcoma	Alveolar			-0.0900588
ACH-001053	D425	Central Nervous System	Medulloblastoma	Med Group 3	MYC Amp		-0.00107271
ACH-001054	D458	Central Nervous System	Medulloblastoma	Med Group 3	MYC Amp		-0.0493132
ACH-001061	DLD1	Colorectal	Colorectal Adenocarcinoma				0.0507948
ACH-001063	DOV13	Ovary	Ovary Adenocarcinoma				0.161139
ACH-001065	EVSAT	Breast	Breast Carcinoma				0.0148715
ACH-001067	F5	Central Nervous System	Meningioma				0.228473
ACH-001075	NCIH292	Lung	NSCLC	NSCLC Mucoepidermoid			0.0706698
ACH-001081	HCC2998	Colorectal	Colorectal Adenocarcinoma				-0.0263742
ACH-001096	JR	Soft Tissue	Rhabdomyosarcoma				-0.0281202
ACH-001098	KCIMOH1	Pancreas	Exocrine	Exocrine Adenocarcinoma			-0.0929272
ACH-001099	KD	Soft Tissue	Malignant Rhabdoid Tumor				-0.0160944
ACH-001107	KP1N	Pancreas	Exocrine	Exocrine Adenocarcinoma			0.00777768
ACH-001126	MOGGUVW	Central Nervous System	Glioma				0.0319592
ACH-001128	MON	Soft Tissue	Malignant Rhabdoid Tumor				0.00246299
ACH-001129	MONOMAC1	Blood	AML				-0.230382
ACH-001134	MYLA	Lymphocyte	Lymphoma Unspecified	T-cell			0.012411
ACH-001137	NCIH1993	Lung	NSCLC	NSCLC Adenocarcinoma			-0.128955
ACH-001145	OC316	Ovary	Ovary Adenocarcinoma	Serous			-0.0424789
ACH-001151	OVCAR5	Ovary	Ovary Adenocarcinoma	High Grade Serous			0.00513703
ACH-001163	CCLFPEDS0001T	Kidney	Renal Cell Carcinoma	Renal Medullary Carcinoma			0.0297823
ACH-001164	CCLFPEDS0003T	Soft Tissue	Undifferentiated Sarcoma				-0.0527986
ACH-001172	U251MGDM	Central Nervous System	Glioma	Astrocytoma			0.0783
ACH-001183	RT11284	Urinary Tract	Bladder Carcinoma				0.139483
ACH-001184	SCMCRM2	Soft Tissue	Rhabdomyosarcoma		PAX3_FKHR		0.197007
ACH-001188	SHSY5Y	Peripheral Nervous System	Neuroblastoma		MYCN Amp		0.122045
ACH-001190	SKMEL2	Skin	Melanoma				-0.0496467
ACH-001192	SKNEP1	Bone	Ewing Sarcoma		EWS_FLI		-0.093617
ACH-001193	SKPNDW	Bone	Ewing Sarcoma		EWS_FLI		-0.0805065
ACH-001194	SKRC31	Kidney	Renal Cell Carcinoma				0.0597608
ACH-001196	SMSCTR	Soft Tissue	Rhabdomyosarcoma	Embryonal			0.0356005
ACH-001197	SMZ1	Lymphocyte	Lymphoma Unspecified				0.0821464
ACH-001205	TC32	Bone	Ewing Sarcoma		EWS_FLI		-0.0342804
ACH-001211	TTC549	Soft Tissue	Malignant Rhabdoid Tumor				-0.077471
ACH-001212	TTC642	Soft Tissue	Malignant Rhabdoid Tumor				0.193656
ACH-001227	UPCISCC090	Upper Aerodigestive	Upper Aerodigestive Squamous	Oral			0.044102
ACH-001228	UPCISCC152	Upper Aerodigestive	Upper Aerodigestive Squamous	Oral			-0.0368527
ACH-001229	UPCISCC154	Upper Aerodigestive	Upper Aerodigestive Squamous	Oral			0.0153285
ACH-001232	UW228	Central Nervous System	Medulloblastoma		Non MYC		0.0654544
ACH-001233	VMRCLCD	Lung	NSCLC	NSCLC Adenocarcinoma			0.0473029
ACH-001239	WM2664	Skin	Melanoma				0.0545691
ACH-001274	SW982	Soft Tissue	Synovial Sarcoma				-0.0379437
ACH-001275	SYO1	Soft Tissue	Synovial Sarcoma				-0.019359
ACH-001277	YAMATO	Soft Tissue	Synovial Sarcoma				-0.0929164
ACH-001278	BIN67	Ovary	SCCOHT				0.0123939
ACH-001279	SCCOHT1	Ovary	SCCOHT				0.0408446
ACH-001280	SCS214	Soft Tissue	Synovial Sarcoma				0.116084
ACH-001283	TC106	Bone	Ewing Sarcoma		EWS_ERG		0.0823752
ACH-001289	COGAR359	Soft Tissue	ATRT				0.0747045
ACH-001295	Y79	Eye	Retinoblastoma				0.0819596
ACH-001300	CHLA15	Peripheral Nervous System	Neuroblastoma				0.0600524
ACH-001301	COGN278	Peripheral Nervous System	Neuroblastoma		MYCN Amp		0.137807
ACH-001302	COGN305	Peripheral Nervous System	Neuroblastoma		MYCN Amp		0.00775673
ACH-001303	NB1643	Peripheral Nervous System	Neuroblastoma		MYCN Amp		0.23625
ACH-001306	8305C	Thyroid	Thyroid Carcinoma				-0.0649174
ACH-001307	8505C	Thyroid	Thyroid Carcinoma				0.0145747
ACH-001310	HA1E	Kidney					-0.00470027
ACH-001318	PLCPRF5	Liver	Hepatocellular Carcinoma				0.0650576
ACH-001322	CME1	Soft Tissue	Synovial Sarcoma				0.0498048
ACH-001328	A431	Skin	Skin Squamous				0.125065
ACH-001329	ANGMCSS	Central Nervous System	Glioma	Glioblastoma			-0.0658731
ACH-001331	BICR10	Upper Aerodigestive	Upper Aerodigestive Squamous	Oral			-0.0680647
ACH-001332	BICR78	Upper Aerodigestive	Upper Aerodigestive Squamous	Oral			-0.0680088
ACH-001333	C33A	Cervix	Cervical Carcinoma				0.0891592
ACH-001334	C4I	Cervix	Cervical Carcinoma				0.0882405
ACH-001335	C4II	Cervix	Cervical Carcinoma				0.108215
ACH-001336	CASKI	Cervix	Cervical Squamous				0.189806
ACH-001338	CHP134	Peripheral Nervous System	Neuroblastoma		MYCN Amp		-0.109463
ACH-001340	COV413A	Ovary	Ovary Carcinoma				0.0585476
ACH-001341	DOTC24510	Cervix	Cervical Adenocarcinoma				0.0654498
ACH-001344	GIMEN	Peripheral Nervous System	Neuroblastoma				0.108002
ACH-001345	GP5D	Colorectal	Colorectal Adenocarcinoma				-0.01721
ACH-001346	H103	Upper Aerodigestive	Upper Aerodigestive Squamous	Buccal Mucosa			0.13152
ACH-001347	H157	Upper Aerodigestive	Upper Aerodigestive Squamous	Buccal Mucosa			0.196762
ACH-001353	JOPACA1	Pancreas	Exocrine	Exocrine Adenocarcinoma			0.150585
ACH-001354	LAN2	Peripheral Nervous System	Neuroblastoma		MYCN Amp		0.101909
ACH-001356	MB1	Thyroid	Thyroid Carcinoma	Anaplastic			0.0625639
ACH-001360	MS751	Cervix	Cervical Squamous				0.109822
ACH-001366	NGP	Peripheral Nervous System	Neuroblastoma		MYCN Amp		0.0862371
ACH-001368	OACM51	Esophagus	Esophagus Adenocarcinoma				-0.00245494
ACH-001370	OCIP5X	Ovary	Ovary Adenocarcinoma	Serous			0.122394
ACH-001374	PA1	Ovary	Mixed Germ Cell				-0.00244004
ACH-001375	PACADD119	Pancreas	Exocrine	Exocrine Adenocarcinoma			0.0172691
ACH-001377	PACADD137	Pancreas	Exocrine	Exocrine Adenocarcinoma			0.00799313
ACH-001379	PACADD161	Pancreas	Exocrine	Exocrine Adenocarcinoma			-0.178408
ACH-001380	PACADD165	Pancreas	Exocrine	Exocrine Adenocarcinoma			0.0520868
ACH-001382	PACADD188	Pancreas	Exocrine	Exocrine Adenocarcinoma			0.113902
ACH-001385	RPMI2650	Upper Aerodigestive	Upper Aerodigestive Squamous				-0.0221501
ACH-001386	SCLC22H	Lung	SCLC				-0.113982
ACH-001388	SUM102PT	Breast	Breast Carcinoma	ERneg HER2neg	Basal		0.0877039
ACH-001389	SUM1315MO2	Breast	Breast Ductal Carcinoma	ERneg HER2neg	Basal		0.141574
ACH-001390	SUM149PT	Breast	Breast Ductal Carcinoma	ERneg HER2neg	Basal B		0.0710527
ACH-001391	SUM159PT	Breast	Breast Carcinoma	ERneg HER2neg	Basal B		-0.00131735
ACH-001393	SUM190PT	Breast	Breast Carcinoma	ERneg HER2pos	Basal A		0.00857198
ACH-001394	SUM229PE	Breast	Breast Carcinoma	ERneg HER2neg	Basal		0.249386
ACH-001396	SUM52PE	Breast	Breast Carcinoma	ERpos HER2pos	Luminal		-0.480488
ACH-001398	SW156	Kidney	Renal Cell Carcinoma				-0.168412
ACH-001399	SW626	Colorectal	Colorectal Adenocarcinoma				0.039153
ACH-001400	SW954	Cervix	Cervical Squamous				0.154437
ACH-001402	SW756	Cervix	Cervical Squamous				-0.0140613
ACH-001403	TO14	Ovary	Ovary Adenocarcinoma				0.0505571
ACH-001407	UMUC13	Urinary Tract	Bladder Carcinoma	Bladder Transitional Cell			0.183281
ACH-001408	UMUC14	Urinary Tract	Bladder Carcinoma	Bladder Transitional Cell			0.0482718
ACH-001409	UMUC16	Urinary Tract	Bladder Carcinoma	Bladder Transitional Cell			0.00964109
ACH-001411	UMUC5	Urinary Tract	Bladder Carcinoma	Bladder Squamous			0.0267344
ACH-001412	UMUC10	Urinary Tract	Bladder Carcinoma	Bladder Transitional Cell			0.102429
ACH-001413	UMUC11	Urinary Tract	Bladder Carcinoma	Bladder Transitional Cell			0.0220902
ACH-001414	UMUC6	Urinary Tract	Bladder Carcinoma	Bladder Transitional Cell			-0.0113967
ACH-001415	UMUC7	Urinary Tract	Bladder Carcinoma	Bladder Transitional Cell			-0.0140593
ACH-001416	UMUC9	Urinary Tract	Bladder Carcinoma	Bladder Transitional Cell			0.143537
ACH-001418	UWB1289	Ovary	Ovary Adenocarcinoma	Serous			0.0522931
ACH-001419	VP229	Breast	Breast Ductal Carcinoma				0.000659248
ACH-001421	WERIRB1	Eye	Retinoblastoma				0.115642
ACH-001422	WPE1NA22	Prostate	Prostate Adenocarcinoma				0.0228755
ACH-001430	TC138	Bone	Ewing Sarcoma		EWS_FLI		-0.230631
ACH-001431	TC205	Bone	Ewing Sarcoma		EWS_FEV		0.020105
ACH-001433	CCLFPEDS0008T	Soft Tissue	Epithelioid Sarcoma				-0.0497074
ACH-001442	A388	Epidermoid Carcinoma	Skin Squamous				0.112381
ACH-001443	ASH3	Thyroid	Thyroid Carcinoma				0.0840493
ACH-001450	BLUE1	Lymphocyte	Non Hodgkin Lymphoma	B-cell Burkitt			-0.00792326
ACH-001451	BOKU	Cervix	Cervical Squamous				0.0690393
ACH-001453	BPH1	Prostate	Prostate Hyperplasia				0.323338
ACH-001454	C10	Colorectal	Colorectal Adenocarcinoma				-0.0588419
ACH-001458	C75	Colorectal	Colorectal Adenocarcinoma				-0.018464
ACH-001459	C80	Colorectal	Colorectal Adenocarcinoma				0.00263174
ACH-001460	C84	Colorectal	Colorectal Adenocarcinoma				0.0910474
ACH-001461	C99	Colorectal	Colorectal Adenocarcinoma				-0.111032
ACH-001484	CI	Blood	Unspecified Leukemia	B-cell			0.101267
ACH-001485	CII	Blood	Unspecified Leukemia	B-cell			-0.0255501
ACH-001494	EGI1	Bile Duct	Cholangiocarcinoma	Extrahepatic			0.0578857
ACH-001495	EMTOKA	Uterus	Uterine Carcinosarcoma				0.0808758
ACH-001496	ESO26	Esophagus	Esophagus Adenocarcinoma				0.0407654
ACH-001497	ESO51	Esophagus	Esophagus Adenocarcinoma				-0.622246
ACH-001498	FARAGE	Lymphocyte	Non Hodgkin Lymphoma	B-cell			0.184325
ACH-001500	FLO1	Esophagus	Esophagus Adenocarcinoma				0.146148
ACH-001509	H357	Upper Aerodigestive	Upper Aerodigestive Squamous	Tongue			0.415648
ACH-001510	H376	Upper Aerodigestive	Upper Aerodigestive Squamous	Oral			0.0316082
ACH-001511	H413	Upper Aerodigestive	Upper Aerodigestive Squamous	Buccal Mucosa			0.0597181
ACH-001513	HCA1	Cervix	Cervical Adenocarcinoma	Endocervical			0.0535308
ACH-001515	HCS2	Cervix	Cervical Squamous				0.0881737
ACH-001517	HEC1	Uterus	Endometrial Adenocarcinoma				-0.0193649
ACH-001518	HEC116	Uterus	Endometrial Adenocarcinoma				0.0471966
ACH-001520	HG3	Blood	Unspecified Leukemia	B-cell			-0.0203852
ACH-001521	HKA1	Skin	Skin Squamous	Keratoacanthoma			0.273301
ACH-001522	HMY1	Skin	Melanoma				-0.0098911
ACH-001523	HSC1	Skin	Skin Squamous				0.172443
ACH-001524	HSC5	Skin	Skin Squamous				0.120841
ACH-001525	HT3	Cervix	Cervical Carcinoma				0.137383
ACH-001526	HUO9	Bone	Osteosarcoma				0.106483
ACH-001528	IHH4	Thyroid	Thyroid Carcinoma	Papillary			0.0443397
ACH-001529	JAR	Uterus	Choriocarcinoma				-0.0654678
ACH-001530	JEG3	Uterus	Choriocarcinoma				0.250228
ACH-001532	JMURTK2	Kidney	Malignant Rhabdoid Tumor				-0.0070863
ACH-001533	KARPAS1718	Lymphocyte	Non Hodgkin Lymphoma	Splenic Lymphoma			0.0852675
ACH-001536	KKU100	Bile Duct	Cholangiocarcinoma	Extrahepatic			0.0284642
ACH-001538	KKU213	Bile Duct	Cholangiocarcinoma	Intrahepatic			0.0354877
ACH-001539	KML1	Lymphocyte	Non Hodgkin Lymphoma	B-cell			-0.00268302
ACH-001542	KON	Upper Aerodigestive	Upper Aerodigestive Squamous				0.111739
ACH-001543	KOSC2	Upper Aerodigestive	Upper Aerodigestive Squamous	Oral			0.116103
ACH-001544	KYAE1	Esophagus	Esophagus Adenocarcinoma				0.0455167
ACH-001547	LO68	Lung	Mesothelioma				0.0999013
ACH-001548	LS	Peripheral Nervous System	Neuroblastoma				-0.00474225
ACH-001549	LU135	Lung	SCLC				0.0811619
ACH-001550	MCC13	Skin	Merkel Cell Carcinoma				0.02891
ACH-001551	MCC142	Skin	Merkel Cell Carcinoma				-0.0262469
ACH-001552	MCC26	Skin	Merkel Cell Carcinoma				0.0386554
ACH-001554	MEL202	Eye	Uveal Melanoma				0.0295772
ACH-001555	MERO14	Lung	Mesothelioma				0.130912
ACH-001556	MERO25	Lung	Mesothelioma				0.0146819
ACH-001557	MERO41	Lung	Mesothelioma				0.0981881
ACH-001558	MERO48A	Lung	Mesothelioma				0.0472486
ACH-001559	MERO82	Lung	Mesothelioma				0.0460636
ACH-001560	MERO83	Lung	Mesothelioma				0.221992
ACH-001562	MERO95	Lung	Mesothelioma				0.0898652
ACH-001563	MM127	Skin	Melanoma	Amelanotic			0.122159
ACH-001566	MM370	Skin	Melanoma				0.132456
ACH-001567	MM383	Skin	Melanoma				0.00291813
ACH-001568	MM386	Skin	Melanoma				0.0592673
ACH-001570	MM426	Skin	Melanoma				0.0568999
ACH-001574	MOLM14	Blood	AML				0.157807
ACH-001577	MUTZ8	Blood	AML				0.104836
ACH-001603	NH12	Peripheral Nervous System	Neuroblastoma				0.0247591
ACH-001605	NO10	Central Nervous System	Glioma	Glioblastoma			0.0597843
ACH-001606	NO11	Central Nervous System	Glioma	Glioblastoma			0.139442
ACH-001607	NOZ	Bile Duct	Gallbladder Adenocarcinoma				-0.0709541
ACH-001608	NP2	Central Nervous System	Glioma	Glioblastoma			0.0858838
ACH-001609	NP3	Central Nervous System	Glioma	Glioblastoma			-0.017465
ACH-001610	NP5	Central Nervous System	Glioma	Glioblastoma			0.217501
ACH-001611	NP8	Central Nervous System	Glioma	Glioblastoma			0.0137057
ACH-001616	OCILY18	Lymphocyte	Non Hodgkin Lymphoma	DLBCL			-0.018395
ACH-001618	OCIM2	Blood	AML				-0.248398
ACH-001619	OCUG1	Bile Duct	Gallbladder Adenocarcinoma				-0.258358
ACH-001622	ONDA7	Central Nervous System	Glioma	Glioblastoma			0.0958049
ACH-001623	ONDA8	Central Nervous System	Glioma	Glioblastoma			-0.0354303
ACH-001624	ONDA9	Central Nervous System	Glioma	Glioblastoma			0.0225743
ACH-001625	OSC19	Upper Aerodigestive	Upper Aerodigestive Squamous				0.132912
ACH-001626	OSC20	Upper Aerodigestive	Upper Aerodigestive Squamous				0.0317571
ACH-001627	P4E6	Prostate	Prostate Adenocarcinoma				0.102745
ACH-001628	PEA1	Ovary	Ovary Adenocarcinoma				0.0651646
ACH-001630	PEO1	Ovary	Ovary Adenocarcinoma				0.0162595
ACH-001632	PEO4	Ovary	Ovary Adenocarcinoma				0.0421028
ACH-001634	PGA1	Blood	CLL	B-cell			0.0524916
ACH-001639	ROS50	Blood	ALL	B-cell			0.0303306
ACH-001641	SAT	Upper Aerodigestive	Upper Aerodigestive Squamous				0.164976
ACH-001645	SEKI	Skin	Melanoma				0.0776105
ACH-001647	SHI1	Blood	AML				0.141715
ACH-001648	SHMAC4	Prostate	Prostate Adenocarcinoma				-0.089156
ACH-001649	SHMAC5	Prostate	Prostate Adenocarcinoma				0.0399659
ACH-001650	SISO	Cervix	Cervical Adenocarcinoma				-0.0424083
ACH-001651	SKGI	Uterus	Endometrial Squamous				0.025049
ACH-001652	SKGII	Uterus	Endometrial Squamous				-0.147775
ACH-001653	SKGT2	Gastric	Gastric Adenocarcinoma				0.0788377
ACH-001654	SKGT4	Esophagus	Esophagus Adenocarcinoma				0.00966782
ACH-001655	SKN	Uterus	Endometrial Squamous				-0.0233579
ACH-001656	SKNO1	Blood	AML				-0.00186383
ACH-001664	SNU638	Gastric	Gastric Adenocarcinoma				-0.0755623
ACH-001668	SUSA	Embryo	Teratoma	Testicular			0.0197773
ACH-001669	TANOUE	Blood	ALL	B-cell			0.00676138
ACH-001670	TASK1	Peripheral Nervous System	PNET				-0.00199427
ACH-001673	TFK1	Bile Duct	Cholangiocarcinoma	Extrahepatic			-0.0214049
ACH-001674	TGW	Peripheral Nervous System	Neuroblastoma				0.0586147
ACH-001675	TR146	Upper Aerodigestive	Upper Aerodigestive Squamous				0.117531
ACH-001677	U2904	Lymphocyte	Lymphoma Unspecified	B-cell			-0.0594889
ACH-001685	UHO1	Lymphocyte	Hodgkin Lymphoma				-0.0177741
ACH-001687	UMRC3	Kidney					-0.0977864
ACH-001688	UMRC7	Kidney					-0.178313
ACH-001690	UPCISCC026	Upper Aerodigestive	Upper Aerodigestive Squamous				0.16002
ACH-001692	UPCISCC040	Upper Aerodigestive	Upper Aerodigestive Squamous				0.090743
ACH-001694	UPCISCC074	Upper Aerodigestive	Upper Aerodigestive Squamous				0.0389353
ACH-001696	UPCISCC111	Upper Aerodigestive	Upper Aerodigestive Squamous				0.122931
ACH-001698	UPCISCC116	Upper Aerodigestive	Upper Aerodigestive Squamous				-0.0494681
ACH-001699	UPCISCC131	Upper Aerodigestive	Upper Aerodigestive Squamous				0.108515
ACH-001701	UPCISCC200	Upper Aerodigestive	Upper Aerodigestive Squamous				0.126865
ACH-001702	VAESBJ	Soft Tissue	Epithelioid Sarcoma				0.00351827
ACH-001707	WAOSEL	Blood	CLL	B-cell			-0.212478
ACH-001709	WSUNHL	Lymphocyte	Lymphoma Unspecified	B-cell			0.0822413
ACH-001711	PFSK1	Central Nervous System	PNET				-0.331207
ACH-001715	CAL72	Bone	Osteosarcoma				-0.00398219
ACH-001719	OCIC4P	Ovary	Ovary Adenocarcinoma	Clear Cell			0.0344135
ACH-001735	SEMK2	Blood	ALL	B-cell			-0.00490307
ACH-001736	HB1119	Blood	ALL	B-cell			-0.0348762
ACH-001737	CTV1DM	Blood	ALL	T-cell			0.0968345
ACH-001740	RH28	Soft Tissue	Rhabdomyosarcoma	Alveolar			0.142068
ACH-001745	RHJT	Soft Tissue	Rhabdomyosarcoma	Alveolar			0.180337
ACH-001750	TTC442	Soft Tissue	Rhabdomyosarcoma	Embryonal			0.141
ACH-001765	RH4	Soft Tissue	Rhabdomyosarcoma	Alveolar			0.0101246
ACH-001786	SNU1544	Colorectal	Colorectal Adenocarcinoma				0.102308
ACH-001791	LPS6	Soft Tissue	Liposarcoma				0.034141
ACH-001793	LPS27	Soft Tissue	Liposarcoma				0.0214056
ACH-001794	93T449	Soft Tissue	Liposarcoma	WDLPS			0.0424853
ACH-001795	94T778	Soft Tissue	Liposarcoma	WDLPS			-0.0213013
ACH-001796	95T1000	Soft Tissue	Liposarcoma	WDLPS			-0.0287118
ACH-001799	LPS141	Soft Tissue	Liposarcoma	DDLPS			-0.0656153
ACH-001802	LPS853	Soft Tissue	Liposarcoma	DDLPS			-0.0293397
ACH-001804	LPS510	Soft Tissue	Liposarcoma	WD/DDPLS			0.0160143
ACH-001814	OS252	Bone	Osteosarcoma				0.120896
ACH-001819	MFM223	Breast	Breast Ductal Carcinoma	ERneg HER2neg	Luminal		0.0661557
ACH-001820	COLO824	Breast					-0.0808618
ACH-001834	ICC10	Bile Duct	Cholangiocarcinoma	Intrahepatic			0.0866703
ACH-001835	ICC106	Bile Duct	Cholangiocarcinoma	Intrahepatic			0.106478
ACH-001836	ICC108	Bile Duct	Cholangiocarcinoma	Intrahepatic			0.0535089
ACH-001838	ICC12	Bile Duct	Cholangiocarcinoma	Intrahepatic			-0.0275107
ACH-001839	ICC137	Bile Duct	Cholangiocarcinoma	Intrahepatic			-0.0503168
ACH-001841	ICC15	Bile Duct	Cholangiocarcinoma	Extrahepatic			0.0782106
ACH-001842	ICC2	Bile Duct	Cholangiocarcinoma	Intrahepatic			-0.157274
ACH-001843	ICC3	Bile Duct	Cholangiocarcinoma	Intrahepatic			-0.0550083
ACH-001844	ICC4	Bile Duct	Cholangiocarcinoma	Intrahepatic			0.034921
ACH-001848	ICC8	Bile Duct	Cholangiocarcinoma	Intrahepatic			0.0300796
ACH-001849	ICC9	Bile Duct	Cholangiocarcinoma	Intrahepatic			-0.0321024
ACH-001850	G415	Bile Duct	Gallbladder Adenocarcinoma				0.064556
ACH-001852	HKGZCC	Bile Duct	Cholangiocarcinoma	Intrahepatic			0.218351
ACH-001853	KMCH1	Bile Duct	Cholangiocarcinoma	Intrahepatic			-0.0880035
ACH-001856	RBE	Bile Duct	Cholangiocarcinoma	Intrahepatic			0.0247697
ACH-001857	SG231	Bile Duct	Cholangiocarcinoma	Intrahepatic			-0.0186532
ACH-001858	SSP25	Bile Duct	Cholangiocarcinoma	Intrahepatic			0.0722458
ACH-001861	TGBC1TKB	Bile Duct	Gallbladder Adenocarcinoma				-0.0728757
ACH-001862	TGBC52TKB	Bile Duct	Cholangiocarcinoma	Extrahepatic			0.177648
ACH-001863	TKKK	Bile Duct	Cholangiocarcinoma	Intrahepatic			0.0313189
ACH-001864	YSCCC	Bile Duct	Cholangiocarcinoma	Intrahepatic			0.166446
ACH-001955	JHC7	Bone	Chordoma				0.009105
ACH-001956	MUGCHOR1	Bone	Chordoma				0.086785
ACH-001957	UMCHOR1	Bone	Chordoma				0.018038
ACH-001959	CCLP1	Bile Duct	Cholangiocarcinoma	Intrahepatic			0.204006
ACH-001960	CCSW1	Bile Duct	Cholangiocarcinoma	Intrahepatic			0.0668242
ACH-001961	GB2	Bile Duct	Gallbladder Adenocarcinoma				0.120308
ACH-001970	MM253	Skin	Melanoma				0.102315
ACH-001973	MM485	Skin	Melanoma				-0.111324
ACH-001977	NO36	Lung	Mesothelioma				0.0184782
ACH-001982	NZM3	Skin	Melanoma				0.0851275
ACH-001991	NZOV9	Ovary	Ovary Adenocarcinoma	Endometrioid			-0.0745952
ACH-001992	ONE58	Lung	Mesothelioma				0.103908
ACH-001993	NALM16	Blood	ALL	B-cell			0.066122
ACH-001997	ECC2	Bile Duct	Cholangiocarcinoma	Extrahepatic			0.0956279
ACH-001999	9505BIK	Pancreas	Exocrine	Exocrine Adenocarcinoma			-0.068311
ACH-002001	A375SKINCJ1	Skin	Melanoma				0.137719
ACH-002002	A375SKINCJ2	Skin	Melanoma				0.0344692
ACH-002003	A375SKINCJ3	Skin	Melanoma				0.138788
ACH-002004	UACC62SKINCJ1	Skin	Melanoma				-0.0682305
ACH-002005	SKMEL19	Skin	Melanoma				0.224254
ACH-002014	MEL270	Eye	Uveal Melanoma				0.310055
ACH-002015	MEL285	Eye	Uveal Melanoma				0.0681177
ACH-002016	MEL290	Eye	Uveal Melanoma				0.0269711
ACH-002017	OMM1	Eye	Uveal Melanoma				-0.0278911
ACH-002018	OMM25	Eye	Uveal Melanoma				-0.0519672
ACH-002019	HOKUG	Cervix	Glassy Cell Carcinoma				0.107285
ACH-002021	T3M3	Uterus	Choriocarcinoma				-0.0135113
ACH-002023	TGBC18TKB	Colorectal	Colorectal Adenocarcinoma	Papillotubular			0.277201
ACH-002024	ECC4	Colorectal	Colorectal Adenocarcinoma				0.00996807
ACH-002025	TT1TKB	Colorectal	Colorectal Adenocarcinoma				-0.0157983
ACH-002026	HHUA	Uterus	Endometrial Adenocarcinoma				-0.045172
ACH-002027	HOUAI	Uterus	Endometrial Adenocarcinoma				0.0517968
ACH-002029	SAS	Upper Aerodigestive	Upper Aerodigestive Squamous	Tongue			0.118124
ACH-002039	PK8	Pancreas	Exocrine	Exocrine Adenocarcinoma			0.158442
ACH-002041	HOTHC	Thyroid	Thyroid Carcinoma				0.0637289
ACH-002042	T3M5	Thyroid	Thyroid Squamous				0.0175379
ACH-002043	CA922	Upper Aerodigestive	Upper Aerodigestive Carcinoma	Gingival			0.131827
ACH-002044	HSQ89	Upper Aerodigestive	Upper Aerodigestive Squamous	Sinus			0.0505129
ACH-002045	HO1U1	Upper Aerodigestive	Upper Aerodigestive Squamous	Oral			-0.00829862
ACH-002046	HTMMT	Uterus	MMMT				0.148817
ACH-002048	RMSYM	Soft Tissue	Rhabdomyosarcoma	Embryonal			0.148598
ACH-002055	TL1	Lymphocyte	Non Hodgkin Lymphoma	B-cell Burkitt			0.0199296
ACH-002059	P30OHK	Blood	ALL	B-cell			0.0274532
ACH-002061	P2URK562	Blood	CML				-0.0760904
ACH-002062	SLVL	Lymphocyte	Lymphoma Unspecified	B-cell			-0.176384
ACH-002066	HSSCH2	Central Nervous System	MPNST				-0.062256
ACH-002067	NOS1	Bone	Osteosarcoma				0.0340505
ACH-002069	HSOS1	Bone	Osteosarcoma				0.0145329
ACH-002080	TN2	Peripheral Nervous System	Neuroblastoma	Adrenal			0.0439887
ACH-002083	NB69	Peripheral Nervous System	Neuroblastoma				0.106321
ACH-002084	MMAC	Skin	Melanoma				-0.158321
ACH-002105	ES4	Bone	Ewing Sarcoma				0.0952228
ACH-002106	ES5	Bone	Ewing Sarcoma				-0.000780769
ACH-002109	ES8	Bone	Ewing Sarcoma				0.025117
ACH-002110	EW1	Bone	Ewing Sarcoma				0.0757308
ACH-002114	EW16	Bone	Ewing Sarcoma				0.0181624
ACH-002116	EW22	Bone	Ewing Sarcoma				0.0221643
ACH-002119	EW7	Bone	Ewing Sarcoma				0.057718
ACH-002140	HEY	Ovary	Ovary Adenocarcinoma	High Grade Serous			0.0886377
ACH-002141	HSC39	Gastric	Gastric Adenocarcinoma	Signet Ring Cell			-0.00753398
ACH-002143	ISTMEL1	Skin	Melanoma				0.167549
ACH-002150	LB1047RCC	Kidney	Renal Cell Carcinoma				0.171486
ACH-002156	LC1SQ	Lung	NSCLC	NSCLC Squamous			0.0365155
ACH-002160	MCIXC	Bone	Ewing Sarcoma				0.160865
ACH-002161	MKN28	Gastric	Gastric Adenocarcinoma	Tubular			0.0592542
ACH-002179	OCUBM	Breast	Breast Carcinoma				0.0983159
ACH-002181	OVCA420	Ovary	Ovary Adenocarcinoma	Serous			0.0521203
ACH-002183	OVMIU	Ovary	Ovary Adenocarcinoma	High Grade Serous			0.141148
ACH-002186	PL4	Pancreas	Exocrine	Exocrine Adenocarcinoma			-0.0170889
ACH-002189	RCCFG2	Kidney	Renal Cell Carcinoma	Clear Cell			0.00356586
ACH-002198	SCH	Gastric	Choriocarcinoma				0.133079
ACH-002202	TMK1	Gastric	Gastric Adenocarcinoma				-0.0205694
ACH-002210	ARH77	Blood					0.0279974
ACH-002212	BB30HNC	Upper Aerodigestive	Upper Aerodigestive Squamous				0.18507
ACH-002217	BE2M17	Peripheral Nervous System	Neuroblastoma				0.100862
ACH-002228	D423MG	Central Nervous System	Glioma	Glioblastoma			0.10978
ACH-002229	D502MG	Central Nervous System	Glioma	Glioblastoma			0.050956
ACH-002230	D542MG	Central Nervous System	Glioma	Glioblastoma			-0.0301737
ACH-002233	DIFI	Colorectal	Colorectal Adenocarcinoma				0.0495603
ACH-002234	DOK	Upper Aerodigestive					0.123896
ACH-002239	H3118	Upper Aerodigestive					0.119273
ACH-002243	HCE4	Esophagus	Esophagus Squamous				0.0509719
ACH-002247	IM9	Blood					0.0847679
ACH-002249	JHU011	Upper Aerodigestive	Upper Aerodigestive Squamous	Laryngeal			0.0902289
ACH-002250	JHU022	Upper Aerodigestive	Upper Aerodigestive Squamous	Oral			0.0249342
ACH-002251	JHU029	Upper Aerodigestive	Upper Aerodigestive Squamous	Laryngeal			-0.0581785
ACH-002257	KINGS1	Central Nervous System	Glioma	Astrocytoma			0.0620952
ACH-002261	KPNYS	Peripheral Nervous System	Neuroblastoma				0.00362293
ACH-002263	KYSE220	Esophagus	Esophagus Squamous				0.0725026
ACH-002265	LB771HNC	Upper Aerodigestive	Upper Aerodigestive Squamous				0.00131918
ACH-002269	LNZTA3WT4	Central Nervous System	Glioma	Astrocytoma			-0.0227742
ACH-002278	NB10	Peripheral Nervous System	Neuroblastoma				0.128429
ACH-002280	NB13	Peripheral Nervous System	Neuroblastoma				0.100377
ACH-002282	NB17	Peripheral Nervous System	Neuroblastoma				0.0637538
ACH-002283	NB5	Peripheral Nervous System	Neuroblastoma				0.00807814
ACH-002284	NB6	Peripheral Nervous System	Neuroblastoma				-0.100475
ACH-002285	NB7	Peripheral Nervous System	Neuroblastoma				0.106409
ACH-002294	PCI15A	Upper Aerodigestive	Upper Aerodigestive Squamous				-0.0470377
ACH-002295	PCI30	Upper Aerodigestive	Upper Aerodigestive Squamous				0.0673378
ACH-002296	PCI38	Upper Aerodigestive	Upper Aerodigestive Squamous				-0.000592357
ACH-002297	PCI4B	Upper Aerodigestive	Upper Aerodigestive Squamous	Laryngeal			-0.0686744
ACH-002298	PCI6A	Upper Aerodigestive	Upper Aerodigestive Squamous				0.0659309
ACH-002304	SKMG1	Central Nervous System	Glioma	Astrocytoma			0.0906597
ACH-002305	SKN3	Upper Aerodigestive	Upper Aerodigestive Squamous				0.0246967
ACH-002399	21NT	Breast	Breast Carcinoma				-0.00821135
ACH-002446	CCLFUPGI0005T	Gastric	Gastric Adenocarcinoma				0.142212
ACH-002458	HT144SKINFV1	Skin	Melanoma				0.127506
ACH-002459	HT144SKINFV3	Skin	Melanoma				0.0227237
ACH-002460	HT144SKINFV2	Skin	Melanoma				-0.00948233
ACH-002461	RVH421SKINFV1	Skin	Melanoma				0.105138
ACH-002462	RPE1SS48	Eye					0.0153672
ACH-002463	RPE1SS77	Eye					0.057105
ACH-002464	RPE1SS6	Eye					0.00381655
ACH-002465	RPE1SS119	Eye					0.00506379
ACH-002467	RPE1SS51	Eye					0.0327437
ACH-002471	PSS008	Bone	Osteosarcoma				-0.00339114
ACH-002508	WM3211	Skin	Melanoma	Acral			0.0658581
ACH-002510	M040416	Skin	Melanoma	Acral			0.109455
ACH-002511	M140325	Skin	Melanoma	Mucosal			0.0275089
ACH-002647	CCC5	Gastric					-0.00227442
ACH-002659	JVE127	Colorectal	Colorectal Adenocarcinoma				0.0301338
ACH-002664	JVE253	Colorectal	Colorectal Adenocarcinoma				0.0311143
ACH-002669	KP363T	Colorectal	Colorectal Adenocarcinoma				0.00654917
ACH-002672	MAPACHS77	Pancreas					0.000311192
ACH-002680	170MGBA	Central Nervous System	Glioma	Glioblastoma			-0.0418841
ACH-002687	WM3772F	Eye	Uveal Melanoma				0.0422975
ACH-002693	S462	Peripheral Nervous System	MPNST		NF1		0.155451
ACH-002710	MPNST724	Peripheral Nervous System	MPNST				0.129234
ACH-002785	NCCLMS1C1	Soft Tissue	Leiomyosarcoma				0.0204832
ACH-002800	NCCMPNST2C1	Peripheral Nervous System	MPNST				0.116798
ACH-002834	PSS131R	Bone	Osteosarcoma				-0.111716
ACH-002847	YUHOIN0650	Unknown					0.0931519
ACH-002874	A375RPMI	Skin					-0.0246875
ACH-002875	RVH421RPMI	Skin					0.156248
ACH-002926	UPMD1	Unknown	Melanoma	Uveal			0.0197757

## Sheet: Sheet2
depmap_id	cell_line_display_name	lineage_1	lineage_2	lineage_3	CAV1
ACH-000370	SNU626	Central Nervous System	Glioma	Glioblastoma	0.388636
ACH-001610	NP5	Central Nervous System	Glioma	Glioblastoma	0.217501
ACH-000756	GI1	Central Nervous System	Glioma	Glioblastoma	0.158646
ACH-001606	NO11	Central Nervous System	Glioma	Glioblastoma	0.139442
ACH-000376	SF295	Central Nervous System	Glioma	Glioblastoma	0.135329
ACH-000329	CCFSTTG1	Central Nervous System	Glioma	Astrocytoma	0.132677
ACH-000469	YH13	Central Nervous System	Glioma	Glioblastoma	0.130745
ACH-000098	GAMG	Central Nervous System	Glioma	Glioblastoma	0.127467
ACH-000455	LN428	Central Nervous System	Glioma	Glioblastoma	0.119263
ACH-000595	LN229	Central Nervous System	Glioma	Glioblastoma	0.117333
ACH-000571	T98G	Central Nervous System	Glioma	Glioblastoma	0.111064
ACH-000036	U343	Central Nervous System	Glioma	Glioblastoma	0.110427
ACH-002228	D423MG	Central Nervous System	Glioma	Glioblastoma	0.10978
ACH-000215	LN382	Central Nervous System	Glioma	Glioblastoma	0.108693
ACH-000887	SF172	Central Nervous System	Glioma	Glioblastoma	0.104753
ACH-000273	SF539	Central Nervous System	Glioma		0.0966685
ACH-001622	ONDA7	Central Nervous System	Glioma	Glioblastoma	0.0958049
ACH-002304	SKMG1	Central Nervous System	Glioma	Astrocytoma	0.0906597
ACH-001608	NP2	Central Nervous System	Glioma	Glioblastoma	0.0858838
ACH-000200	NMCG1	Central Nervous System	Glioma	Glioblastoma	0.084311
ACH-000323	42MGBA	Central Nervous System	Glioma	Astrocytoma	0.0836949
ACH-000040	U118MG	Central Nervous System	Glioma	Astrocytoma	0.0796491
ACH-001172	U251MGDM	Central Nervous System	Glioma	Astrocytoma	0.0783
ACH-000464	CAS1	Central Nervous System	Glioma	Glioblastoma	0.0675293
ACH-000389	H4	Central Nervous System	Glioma		0.0634723
ACH-002257	KINGS1	Central Nervous System	Glioma	Astrocytoma	0.0620952
ACH-001605	NO10	Central Nervous System	Glioma	Glioblastoma	0.0597843
ACH-000655	SF268	Central Nervous System	Glioma		0.0546756
ACH-000819	LN18	Central Nervous System	Glioma	Glioblastoma	0.0541526
ACH-001016	BECKER	Central Nervous System	Glioma		0.0528538
ACH-002229	D502MG	Central Nervous System	Glioma	Glioblastoma	0.050956
ACH-000570	YKG1	Central Nervous System	Glioma	Glioblastoma	0.0492492
ACH-000232	U251MG	Central Nervous System	Glioma	Astrocytoma	0.0449274
ACH-000445	KNS60	Central Nervous System	Glioma	Glioblastoma	0.0391334
ACH-000673	LN443	Central Nervous System	Glioma	Glioblastoma	0.0386222
ACH-000558	A172	Central Nervous System	Glioma	Glioblastoma	0.0356138
ACH-000591	LN235	Central Nervous System	Glioma	Astrocytoma	0.0337098
ACH-001126	MOGGUVW	Central Nervous System	Glioma		0.0319592
ACH-000760	LNZ308	Central Nervous System	Glioma	Glioblastoma	0.0284346
ACH-000609	SF126	Central Nervous System	Glioma	Astrocytoma	0.0260777
ACH-000807	SNU738	Central Nervous System	Glioma	Oligodendroglioma	0.0230876
ACH-001624	ONDA9	Central Nervous System	Glioma	Glioblastoma	0.0225743
ACH-000676	LN464	Central Nervous System	Glioma	Glioblastoma	0.0200672
ACH-001611	NP8	Central Nervous System	Glioma	Glioblastoma	0.0137057
ACH-000437	SW1088	Central Nervous System	Glioma	Astrocytoma	0.0046744
ACH-000067	HS683	Central Nervous System	Glioma	Oligodendroglioma	-0.00622104
ACH-000738	GB1	Central Nervous System	Glioma	Glioblastoma	-0.0143084
ACH-001609	NP3	Central Nervous System	Glioma	Glioblastoma	-0.017465
ACH-000504	SNB75	Central Nervous System	Glioma		-0.0219375
ACH-002269	LNZTA3WT4	Central Nervous System	Glioma	Astrocytoma	-0.0227742
ACH-000231	KALS1	Central Nervous System	Glioma	Glioblastoma	-0.0274106
ACH-002230	D542MG	Central Nervous System	Glioma	Glioblastoma	-0.0301737
ACH-000622	KNS42	Central Nervous System	Glioma	Glioblastoma	-0.0309068
ACH-001623	ONDA8	Central Nervous System	Glioma	Glioblastoma	-0.0354303
ACH-000152	M059K	Central Nervous System	Glioma	Glioblastoma	-0.0354935
ACH-000137	8MGBA	Central Nervous System	Glioma	Astrocytoma	-0.0395677
ACH-002680	170MGBA	Central Nervous System	Glioma	Glioblastoma	-0.0418841
ACH-000128	LN319	Central Nervous System	Glioma	Astrocytoma	-0.0442971
ACH-000075	U87MG	Central Nervous System	Glioma	Astrocytoma	-0.0463606
ACH-000592	TM31	Central Nervous System	Glioma		-0.0557847
ACH-000368	SNU1105	Central Nervous System	Glioma	Glioblastoma	-0.0635755
ACH-001329	ANGMCSS	Central Nervous System	Glioma	Glioblastoma	-0.0658731
ACH-000244	DKMG	Central Nervous System	Glioma	Glioblastoma	-0.0759416
ACH-000623	SNU201	Central Nervous System	Glioma	Glioblastoma	-0.080375
ACH-000269	AM38	Central Nervous System	Glioma	Glioblastoma	-0.0986011
ACH-000863	DBTRG05MG	Central Nervous System	Glioma	Glioblastoma	-0.120938
ACH-000634	LN340	Central Nervous System	Glioma	Glioblastoma	-0.12427
